# Supplementary material for: Elucidating the Mechanism of Action of the Attributed Immunomodulatory Role of Eltrombopag in Primary Immune Thrombocytopenia: An In Silico Approach
Source: Int J Mol Sci. 2021 Jun 27;22(13):6907. doi: 10.3390/ijms22136907 (PMC8269123; doi:10.3390/ijms22136907)
Supplement: Supplementary file 1 [file ijms-22-06907-s001.zip]

Archive with 3 entries (3 files):
- Supplementary Tables (1-7)_CSV.xls
- Supplementary Methods.pdf
- Supplementary figures.pdf
