# Supplementary material for: Elucidating the Mechanism of Action of the Attributed Immunomodulatory Role of Eltrombopag in Primary Immune Thrombocytopenia: An In Silico Approach
Source: Int J Mol Sci. 2021 Jun 27;22(13):6907. doi: 10.3390/ijms22136907 (PMC8269123; doi:10.3390/ijms22136907)
Supplement: Supplementary file 1 [file ijms-22-06907-s001.zip › Supplementary Tables (1-7)_CSV.xls]

## Sheet: S1
Table S1 - Maintained response after discontinuation of thrombopoietin receptor agonist treatment in patients with primary immune thrombocytopenia. References correspond to the list of references in the main text
Study	Design	Results
Leven et al.[10]	Observational prospective	Five patients maintained a platelet count >195x109/L for at least five months after treatment discontinuation.
	(N=15)
Ghadaki et al.[18]	Case series	Nine patients achieved sustained durable platelet count responses (platelet count >100 x109/L) after stopping treatment. The follow-up duration was between three and 31 months.
	(N=31)
Mahévas et al.[12]	Multicenter retrospective observational	Seven patients achieved a complete sustained response (platelet count >100 x109/L) for a median of 14 months (range: 6-24 months). One patient showed a sustained response (platelet count >30 x109/L) for 26 months.
	(N=54)
Bussel et al.[11]	Prospective single arm	Eight patients discontinued treatment for >1 year with platelet counts >50x109/L. The follow-up duration was 2 years.
	(N=32)
González-López et al.[13]	Multicenter retrospective observational	26 patients showed a sustained response (platelet count >200 x109/L) with a median follow-up of nine months (range: 6-25 months).
	(N=260)
Červinek et al.[15]	Single-centre retrospective observational	Of the 11 patients who discontinued treatment, eight achieved a sustained complete response (platelet count ≥100 x109/L) for a median of 33 months (range: 22-54 months) and three achieved a sustained response (platelet count ≥30 x109/L) for a median of 17 months (range: 16-36 months).
	(N=46)
Biagiotti et al.[16]	Single-centre retrospective observational	11 patients were able to discontinue treatment and maintain a sustained response (median platelet count: 160 x109/L; range: 50-390 x109/L). The median follow-up was 20 months (range: 2-48 months).
	(N=54)
González-López et al.[19]	Case series	All patients (N=12) discontinued treatment and showed a complete sustained response (platelet count >100 x109/L) for a median of seven months (range: 6-20 months).
	(N=12)
Grainger et al.[20]	Multicentre retrospective case review on children	The patient’s median age was 10 years (range: 2-17 years). Four patients successfully discontinued treatment for up to five years follow-up.
	(N=34)
Mazza et al.[17]	Multicentre retrospective observational	Three patients were able to maintain a sustained response after stopping treatment for two years or more.
	(N=124)
Santoro et al.[21]	Case report	A patient was able to discontinue treatment for 20 months maintaining a complete response (median platelet count 156x109/L; range: 115-320x109/L), relapsed, and achieved again a sustained complete response (platelet count 121 x109/L) for 26 months.
Shah et al.[22]	Case report on a child	A 5-year-old girl treated with eltrombopag discontinued treatment after maintaining a stable platelet count (>50 x109/L) for a year.
Wang et al.[14]	Case report on a child	A pediatric patient was able to discontinue eltrombopag treatment maintaining a normal platelet count for 4 years.
Note. The aim of this table is to list the evidence, not to compare studies among them.

## Sheet: S2
Table S2 - Summary of primary immune thrombocytopenia molecular characterization
Motive ID	Pathophysiological motive	Number Proteins
1	Abnormal B cell-dependent humoral immune response	8
2	Abnormal cellular immunity	22
3	Immune-induced platelet destruction	14
4	Suppression of megakaryocyte proliferation and maturation/Decreased megakaryocyte apoptosis	8
5	Dysfunctional mesenchymal stem cells	12
Total non-duplicated proteins		57

## Sheet: S3
Table S3 - Proteins included in the primary immune thrombocytopenia (ITP) molecular characterization. Activation in ITP column indicates whether the protein is increased/overactivated (1) or reduced/inhibited (-1) in the context of ITP (1/-1 denote conflicting or complex role of the protein on the disease)
Motive ID	Protein name	Gene name	UniProtKB ID	Activation in ITP	References
1	Interleukin-10	IL10	P22301	1	PMID: 27210424; 28419421
1	Platelet glycoprotein IX	GP9	P14770	1	PMID: 10351135; 28419421
1	Tumor necrosis factor ligand superfamily member 13B	TNFSF13B	Q9Y275	1	PMID: 28419421
1	Interferon gamma	IFNG	P01579	1	PMID: 28419421
1	B-cell differentiation antigen CD72	CD72	P21854	1	PMID: 28419421 ; 22111667
1	CD40 ligand	CD40LG	P29965	1	PMID: 28419421
1	Interleukin-2	IL2	P60568	1	PMID: 15843093
1	T-lymphocyte activation antigen CD80	CD80	P33681	1	PMID: 15843093; 12028560
2	Integrin beta-1	ITGB1	P05556	1	PMID: 21251458
2	CX3C chemokine receptor 1	CX3CR1	P49238	1	PMID: 21251458
2	Interleukin-2	IL2	P60568	1	PMID: 15843093; 28208757
2	Interferon gamma	IFNG	P01579	1	PMID: 15843093; 28208757
2	Interleukin-10	IL10	P22301	1	PMID: 15843093; 28208757
2	Tumor necrosis factor	TNF	P01375	1	PMID: 27312156
2	Tumor necrosis factor receptor superfamily member 1B	TNFRSF1B	P20333	1	PMID: 27312156
2	Transforming growth factor beta-1 proprotein [Cleaved into: Latency-associated peptide]	TGFB1	P01137	-1	PMID: 23830211
2	TGF-beta receptor type-1	TGFBR1	P36897	-1	PMID: 23830211
2	Mothers against decapentaplegic homolog 7	SMAD7	O15105	1	PMID: 23830211
2	Toll-like receptor 4	TLR4	O00206	1	PMID: 23830211
2	Myeloid differentiation primary response protein MyD88	MYD88	Q99836	1	PMID: 23830211
2	Forkhead box protein P3	FOXP3	Q9BZS1	-1	PMID: 23830211; 18420827
2	Interleukin-17A	IL17A	Q16552	1	PMID: 25621490
2	Interleukin-23 subunit alpha	IL23A	Q9NPF7	1	PMID: 25621490
2	Nuclear receptor ROR-gamma	RORC	P51449	1	PMID: 25621490
2	Signal transducer and activator of transcription 3	STAT3	P40763	1	PMID: 25621490
2	Pantetheinase	VNN1	O95497	1	PMID: 23534352
2	Peroxisome proliferator-activated receptor gamma	PPARG	P37231	-1	PMID: 21325602; 23534352
2	Interleukin-18	IL18	Q14116	1	PMID: 25274611
2	Interleukin-18-binding protein	IL18BP	O95998	-1	PMID: 25274611
2	Interleukin-18 receptor 1	IL18R1	Q13478	1	PMID: 25274611
3	Tumor necrosis factor receptor superfamily member 6	FAS	P25445	1	PMID: 12937414; 18096470
3	Granzyme A	GZMA	P12544	1	PMID: 12937414; 18096470
3	Granzyme B	GZMB	P10144	1	PMID: 12937414; 18096470
3	Perforin-1	PRF1	P14222	1	PMID: 12937414; 18096470
3	Killer cell immunoglobulin-like receptor 3DL1	KIR3DL1	P43629	-1	PMID: 12937414
3	Tumor necrosis factor ligand superfamily member 6	FASLG	P48023	1	PMID: 16480433
3	Tumor necrosis factor alpha-induced protein 3	TNFAIP3	P21580	1/-1	PMID: 16480433
3	Caspase-8	CASP8	Q14790	1/-1	PMID: 16480433
3	Apoptosis regulator BAX	BAX	Q07812	1/-1	PMID: 16480433
3	Complement C3	C3	P01024	1	PMID: 18096470
3	Complement C4-A	C4A	P0C0L4	1	PMID: 18096470
3	Complement C4-B	C4B	P0C0L5	1	PMID: 18096470
3	Complement component C9	C9	P02748	1	PMID: 18096470
3	Interferon gamma	IFNG	P01579	1	PMID: 18096470
4	Integrin alpha-IIb	ITGA2B	P08514	1	PMID: 12756015
4	Integrin beta-3	ITGB3	P05106	1	PMID: 12756015
4	Platelet glycoprotein Ib alpha chain	GP1BA	P07359	1	PMID: 12756015
4	Platelet glycoprotein Ib beta chain	GP1BB	P13224	1	PMID: 12756015
4	Platelet glycoprotein IX	GP9	P14770	1	PMID: 12756015
4	Tumor necrosis factor ligand superfamily member 10	TNFSF10	P50591	-1	PMID: 25274611
4	Bcl-2-like protein 1	BCL2L1	Q07817	1	PMID: 25274611
4	Thrombopoietin	THPO	P40225	-1	PMID: 23664510
5	Transforming growth factor beta-1 proprotein [Cleaved into: Latency-associated peptide]	TGFB1	P01137	-1	PMID: 26794657
5	Hepatocyte growth factor receptor	MET	P08581	-1	PMID: 26794657
5	Indoleamine 2,3-dioxygenase 1	IDO1	P14902	-1	PMID: 26794657
5	Interferon gamma	IFNG	P01579	-1	PMID: 26794657
5	Nitric oxide synthase, inducible	NOS2	P35228	-1	PMID: 26794657
5	Tumor necrosis factor	TNF	P01375	-1	PMID: 26794657
5	Interleukin-1 beta	IL1B	P01584	-1	PMID: 26794657
5	Interleukin-1 alpha	IL1A	P01583	-1	PMID: 26794657
5	Prostaglandin G/H synthase 2	PTGS2	P35354	-1	PMID: 26794657
5	Programmed cell death 1 ligand 1	CD274	Q9NZQ7	-1	PMID: 26794657
5	Vascular cell adhesion protein 1	VCAM1	P19320	-1	PMID: 26794657
5	Galectin-1	LGALS1	P09382	-1	PMID: 26794657

## Sheet: S4
Table S4 - Proteins included in the network around ITP key proteins, along with Gene Ontology annotation information and tissue/cell type expression according to UniProtKB and Human Protein Atlas (only detected expression with reliability approved, enhanced or supported) databases. Different entries are separated by ";"
UniProtKB ID	Gene name	GO Biological process - Name	GO Molecular function - Name	GO cellular component - Name	UniProtKB tissue/cell type	Human Protein Atlas tissue - cell type
P01023	A2M	blood coagulation, intrinsic pathway; extracellular matrix disassembly; negative regulation of complement activation, lectin pathway; platelet degranulation; regulation of small GTPase mediated signal transduction; stem cell differentiation	calcium-dependent protein binding; enzyme binding; growth factor binding; GTPase activator activity; interleukin-1 binding; interleukin-8 binding; protease binding; serine-type endopeptidase inhibitor activity; signaling receptor binding; tumor necrosis factor binding	blood microparticle; cytosol; extracellular exosome; extracellular region; platelet alpha granule lumen	PLASMA	bronchus - respiratory epithelial cells; cerebellum - Purkinje cells; cerebral cortex - endothelial cells; cerebral cortex - neuronal cells; cervix, uterine - glandular cells; colon - endothelial cells; endometrium 1 - cells in endometrial stroma; endometrium 2 - cells in endometrial stroma; epididymis - glandular cells; heart muscle - myocytes; hippocampus - neuronal cells; kidney - cells in glo…
Q9UNA3	A4GNT	carbohydrate metabolic process; glycoprotein biosynthetic process; negative regulation of epithelial cell proliferation; O-glycan processing; protein O-linked glycosylation	acetylglucosaminyltransferase activity	Golgi membrane; integral component of membrane; membrane	PANCREAS; STOMACH	stomach 1 - glandular cells; stomach 2 - glandular cells
Q16613	AANAT	cellular response to cAMP; circadian rhythm; indolalkylamine biosynthetic process; melatonin biosynthetic process; N-terminal protein amino acid acetylation; photoperiodism; response to calcium ion; response to copper ion; response to corticosterone; response to cytokine; response to insulin; response to light stimulus; response to prostaglandin E; response to zinc ion	14-3-3 protein binding; aralkylamine N-acetyltransferase activity; arylamine N-acetyltransferase activity	cytosol; perinuclear region of cytoplasm	BRAIN; GLAND; GLAND; PINEAL GLAND; PITUITARY; RETINA	-
P49588	AARS	alanyl-tRNA aminoacylation; cellular response to calcium ion; cerebellar Purkinje cell layer development; negative regulation of neuron apoptotic process; neuromuscular process controlling balance; regulation of cytoplasmic translational fidelity; tRNA aminoacylation for protein translation; tRNA modification; tRNA processing	alanine-tRNA ligase activity; amino acid binding; aminoacyl-tRNA editing activity; ATP binding; metal ion binding; Ser-tRNA(Ala) hydrolase activity; translation regulator activity; tRNA binding	cytoplasm; cytosol; extracellular exosome; membrane	-	adrenal gland - glandular cells; appendix - glandular cells; appendix - lymphoid tissue; bone marrow - hematopoietic cells; breast - adipocytes; breast - glandular cells; breast - myoepithelial cells; bronchus - respiratory epithelial cells; caudate - neuronal cells; cerebellum - Purkinje cells; cerebral cortex - endothelial cells; cerebral cortex - glial cells; cerebral cortex - neuronal cells; …
Q9NY61	AATF	cell adhesion; cellular response to DNA damage stimulus; embryonic cleavage; negative regulation of amyloid precursor protein biosynthetic process; negative regulation of apoptotic process; negative regulation of reactive oxygen species metabolic process; negative regulation of superoxide anion generation; positive regulation of transcription by RNA polymerase II; regulation of mitotic cell cycle…	DNA binding transcription factor activity; leucine zipper domain binding; RNA binding; tau protein binding	cytoplasm; Golgi apparatus; nucleolus; nucleus	BRAIN; EAR; HEART; KIDNEY; PLACENTA; THYMUS	-
O95477	ABCA1	adenylate cyclase-activating G-protein coupled receptor signaling pathway; cellular response to cholesterol; cellular response to lipopolysaccharide; cellular response to low-density lipoprotein particle stimulus; cellular response to retinoic acid; cholesterol efflux; cholesterol homeostasis; cholesterol metabolic process; endosomal transport; G-protein coupled receptor signaling pathway; high-d…	anion transmembrane transporter activity; apolipoprotein A-I binding; apolipoprotein A-I receptor activity; apolipoprotein binding; ATP binding; ATPase activity; ATPase activity, coupled to transmembrane movement of substances; ATPase binding; cholesterol binding; cholesterol transporter activity; high-density lipoprotein particle binding; phosphatidylcholine-translocating ATPase activity; phosph…	endocytic vesicle; endoplasmic reticulum membrane; external side of plasma membrane; Golgi apparatus; integral component of plasma membrane; intracellular membrane-bounded organelle; membrane raft; perinuclear region of cytoplasm; phagocytic vesicle; plasma membrane	MACROPHAGE	adrenal gland - glandular cells; appendix - glandular cells; appendix - lymphoid tissue; bone marrow - hematopoietic cells; breast - adipocytes; breast - glandular cells; breast - myoepithelial cells; bronchus - respiratory epithelial cells; caudate - glial cells; caudate - neuronal cells; cerebral cortex - endothelial cells; cerebral cortex - glial cells; cerebral cortex - neuronal cells; cervix…
Q9NP58	ABCB6	brain development; cellular iron ion homeostasis; heme transport; porphyrin-containing compound biosynthetic process; skin development; transmembrane transport	ATP binding; efflux transmembrane transporter activity; heme binding; heme transporter activity; heme-transporting ATPase activity	ATP-binding cassette (ABC) transporter complex; cytosol; endoplasmic reticulum; endoplasmic reticulum membrane; endosome; endosome membrane; extracellular exosome; Golgi apparatus; Golgi membrane; integral component of mitochondrial outer membrane; mitochondrial envelope; mitochondrial outer membrane; mitochondrion; nucleoplasm; plasma membrane	EPITHELIUM; RETINA	adrenal gland - glandular cells; appendix - glandular cells; bone marrow - hematopoietic cells; breast - glandular cells; breast - myoepithelial cells; bronchus - respiratory epithelial cells; caudate - neuronal cells; cerebellum - cells in granular layer; cerebellum - cells in molecular layer; cerebellum - Purkinje cells; cerebral cortex - endothelial cells; cerebral cortex - neuronal cells; cer…
Q9UNQ0	ABCG2	cellular iron ion homeostasis; cholesterol efflux; response to drug; urate metabolic process	ATP binding; ATPase activity, coupled to transmembrane movement of substances; heme transporter activity; identical protein binding; protein homodimerization activity; transporter activity; xenobiotic transmembrane transporting ATPase activity	apical plasma membrane; integral component of membrane; mitochondrial membrane; nucleus; plasma membrane; receptor complex	COLON; INTESTINE; LIVER; PLACENTA; SMALL INTESTINE	adrenal gland - glandular cells; cerebral cortex - endothelial cells; colon - glandular cells; colon - peripheral nerve/ganglion; duodenum - glandular cells; heart muscle - myocytes; lung - macrophages; placenta - trophoblastic cells; rectum - glandular cells; seminal vesicle - glandular cells; small intestine - glandular cells; smooth muscle - smooth muscle cells; testis - cells in seminiferous …
Q8NFV4	ABHD11	-	hydrolase activity	-	-	adrenal gland - glandular cells; appendix - glandular cells; appendix - lymphoid tissue; bone marrow - hematopoietic cells; breast - glandular cells; breast - myoepithelial cells; caudate - glial cells; caudate - neuronal cells; cerebellum - cells in granular layer; cerebellum - cells in molecular layer; cerebellum - Purkinje cells; cerebral cortex - glial cells; cerebral cortex - neuronal cells;…
O95870	ABHD16A	monoacylglycerol catabolic process; prostaglandin catabolic process	acylglycerol lipase activity	integral component of membrane	-	adrenal gland - glandular cells; bronchus - respiratory epithelial cells; cerebral cortex - endothelial cells; colon - endothelial cells; colon - glandular cells; duodenum - glandular cells; epididymis - glandular cells; heart muscle - myocytes; hippocampus - neuronal cells; kidney - cells in tubules; rectum - glandular cells; small intestine - glandular cells; stomach 1 - glandular cells; stomac…
P00519	ABL1	actin cytoskeleton organization; actin filament branching; activated T cell proliferation; activation of protein kinase C activity; alpha-beta T cell differentiation; autophagy; B cell proliferation involved in immune response; B cell receptor signaling pathway; B-1 B cell homeostasis; Bergmann glial cell differentiation; cardiovascular system development; cell cycle arrest; cellular protein modi…	actin filament binding; actin monomer binding; ATP binding; DNA binding; ephrin receptor binding; kinase activity; magnesium ion binding; manganese ion binding; mitogen-activated protein kinase binding; neuropilin binding; nicotinate-nucleotide adenylyltransferase activity; non-membrane spanning protein tyrosine kinase activity; phosphotyrosine residue binding; proline-rich region binding; protei…	actin cytoskeleton; cell leading edge; cytoplasm; cytosol; dendrite; extrinsic component of cytoplasmic side of plasma membrane; mitochondrion; neuronal cell body; nuclear body; nuclear membrane; nucleolus; nucleoplasm; nucleus; perinuclear region of cytoplasm; postsynapse; protein-containing complex	-	adrenal gland - glandular cells; appendix - glandular cells; appendix - lymphoid tissue; bone marrow - hematopoietic cells; breast - glandular cells; breast - myoepithelial cells; bronchus - respiratory epithelial cells; caudate - glial cells; caudate - neuronal cells; cerebellum - cells in granular layer; cerebellum - cells in molecular layer; cerebellum - Purkinje cells; cerebral cortex - endot…
Q9H845	ACAD9	long-chain fatty acid metabolic process; medium-chain fatty acid metabolic process; mitochondrial respiratory chain complex I assembly	flavin adenine dinucleotide binding; long-chain-acyl-CoA dehydrogenase activity; medium-chain-acyl-CoA dehydrogenase activity	dendrite; mitochondrial inner membrane; mitochondrial membrane; mitochondrion; nucleus	BRAIN; EAR; HEART; KIDNEY; LIVER; MUSCLE; SKELETAL MUSCLE	adrenal gland - glandular cells; appendix - glandular cells; appendix - lymphoid tissue; bone marrow - hematopoietic cells; breast - glandular cells; breast - myoepithelial cells; bronchus - respiratory epithelial cells; caudate - glial cells; caudate - neuronal cells; cerebellum - cells in granular layer; cerebellum - cells in molecular layer; cerebellum - Purkinje cells; cerebral cortex - endot…
Q15027	ACAP1	protein transport	GTPase activator activity; metal ion binding	membrane; recycling endosome membrane	EAR; HEART; KIDNEY; LIVER; LUNG; PANCREAS; SPLEEN	adrenal gland - glandular cells; appendix - glandular cells; appendix - lymphoid tissue; bone marrow - hematopoietic cells; bronchus - respiratory epithelial cells; caudate - glial cells; caudate - neuronal cells; cerebellum - cells in molecular layer; cerebral cortex - glial cells; cerebral cortex - neuronal cells; colon - glandular cells; duodenum - glandular cells; endometrium 1 - glandular ce…
P24752	ACAT1	acetyl-CoA biosynthetic process; acetyl-CoA catabolic process; adipose tissue development; brain development; branched-chain amino acid catabolic process; coenzyme A biosynthetic process; coenzyme A metabolic process; fatty acid beta-oxidation; isoleucine catabolic process; ketone body biosynthetic process; ketone body catabolic process; ketone body metabolic process; liver development; metanephr…	acetyl-CoA C-acetyltransferase activity; carbon-carbon lyase activity; coenzyme binding; enzyme binding; ligase activity, forming carbon-carbon bonds; metal ion binding; protein homodimerization activity	extracellular exosome; mitochondrial matrix; mitochondrion	-	adrenal gland - glandular cells; appendix - glandular cells; appendix - lymphoid tissue; bone marrow - hematopoietic cells; breast - glandular cells; breast - myoepithelial cells; bronchus - respiratory epithelial cells; caudate - glial cells; caudate - neuronal cells; cerebellum - cells in granular layer; cerebellum - cells in molecular layer; cerebellum - Purkinje cells; cerebral cortex - endot…
P21399	ACO1	cellular iron ion homeostasis; citrate metabolic process; intestinal absorption; post-embryonic development; regulation of translation; response to iron(II) ion; tricarboxylic acid cycle	3 iron, 4 sulfur cluster binding; 4 iron, 4 sulfur cluster binding; aconitate hydratase activity; iron-responsive element binding; metal ion binding; RNA binding	cytoplasm; cytosol; endoplasmic reticulum; extracellular exosome; Golgi apparatus; mitochondrion	-	adrenal gland - glandular cells; appendix - glandular cells; appendix - lymphoid tissue; caudate - glial cells; caudate - neuronal cells; cerebral cortex - glial cells; cerebral cortex - neuronal cells; colon - glandular cells; duodenum - glandular cells; endometrium 1 - glandular cells; epididymis - glandular cells; gallbladder - glandular cells; heart muscle - myocytes; hippocampus - glial cell…
Q99798	ACO2	citrate metabolic process; generation of precursor metabolites and energy; isocitrate metabolic process; liver development; response to isolation stress; tricarboxylic acid cycle	3 iron, 4 sulfur cluster binding; 4 iron, 4 sulfur cluster binding; aconitate hydratase activity; iron ion binding	mitochondrial matrix; mitochondrion; myelin sheath	-	adrenal gland - glandular cells; appendix - glandular cells; appendix - lymphoid tissue; bone marrow - hematopoietic cells; breast - glandular cells; breast - myoepithelial cells; caudate - glial cells; caudate - neuronal cells; cerebellum - cells in granular layer; cerebellum - cells in molecular layer; cerebellum - Purkinje cells; cerebral cortex - endothelial cells; cerebral cortex - glial cel…
P11117	ACP2	lysosome organization; skeletal system development	acid phosphatase activity	extracellular exosome; integral component of membrane; lysosomal lumen; lysosomal membrane; lysosome; membrane	-	-
P13686	ACP5	bone morphogenesis; bone resorption; defense response to Gram-positive bacterium; negative regulation of inflammatory response; negative regulation of interleukin-1 beta production; negative regulation of interleukin-12 production; negative regulation of nitric oxide biosynthetic process; negative regulation of superoxide anion generation; negative regulation of tumor necrosis factor production; …	acid phosphatase activity; ferric iron binding; ferrous iron binding	cytosol; integral component of membrane; lysosome	-	lung - macrophages
Q96GR2	ACSBG1	long-chain fatty acid metabolic process; long-chain fatty-acyl-CoA biosynthetic process; myelination; response to glucocorticoid; very long-chain fatty acid metabolic process	ATP binding; decanoate-CoA ligase activity; long-chain fatty acid-CoA ligase activity; very long-chain fatty acid-CoA ligase activity	cytoplasm; cytoplasmic vesicle; cytosol; endoplasmic reticulum	ADRENAL GLAND; BRAIN; BRAIN; GLAND; PITUITARY; TESTIS	adrenal gland - glandular cells; caudate - glial cells; cerebral cortex - endothelial cells; cerebral cortex - glial cells; cerebral cortex - neuronal cells; cerebral cortex - neuropil; hippocampus - glial cells; hippocampus - neuronal cells; skin 1 - fibroblasts; skin 1 - keratinocytes
Q5FVE4	ACSBG2	cell differentiation; fatty acid metabolic process; long-chain fatty-acyl-CoA biosynthetic process; multicellular organism development; spermatogenesis	acyl-CoA hydrolase activity; ATP binding; decanoate-CoA ligase activity; long-chain fatty acid-CoA ligase activity; very long-chain fatty acid-CoA ligase activity	cytoplasm; cytosol; membrane; mitochondrion	TESTIS	testis - elongated or late spermatids
P33121	ACSL1	adiponectin-activated signaling pathway; alpha-linolenic acid metabolic process; linoleic acid metabolic process; lipid biosynthetic process; long-chain fatty acid import; long-chain fatty acid metabolic process; long-chain fatty-acyl-CoA biosynthetic process; positive regulation of protein serine/threonine kinase activity; regulation of lipid metabolic process; response to drug; response to nutr…	ATP binding; decanoate-CoA ligase activity; long-chain fatty acid-CoA ligase activity	endoplasmic reticulum membrane; integral component of membrane; membrane; mitochondrial outer membrane; mitochondrion; peroxisomal membrane; plasma membrane	BRAIN; EAR; ERYTHROID CELL; HEART; KIDNEY; LIVER; LUNG; MUSCLE; PANCREAS; PLACENTA	adrenal gland - glandular cells; breast - adipocytes; bronchus - respiratory epithelial cells; colon - peripheral nerve/ganglion; duodenum - glandular cells; endometrium 1 - glandular cells; endometrium 2 - glandular cells; gallbladder - glandular cells; heart muscle - myocytes; kidney - cells in tubules; liver - hepatocytes; lung - macrophages; lung - pneumocytes; nasopharynx - respiratory epith…
O95573	ACSL3	brain development; fatty acid biosynthetic process; long-chain fatty acid import; long-chain fatty-acyl-CoA biosynthetic process; positive regulation of Golgi to plasma membrane protein transport; positive regulation of phosphatidylcholine biosynthetic process; positive regulation of secretion; response to nutrient; response to organic cyclic compound; very-low-density lipoprotein particle assemb…	ATP binding; decanoate-CoA ligase activity; long-chain fatty acid-CoA ligase activity; protein domain specific binding; protein kinase binding	endoplasmic reticulum; endoplasmic reticulum membrane; Golgi apparatus; integral component of membrane; lipid droplet; membrane; mitochondrial outer membrane; perinuclear region of cytoplasm; peroxisomal membrane	-	-
O60488	ACSL4	dendritic spine development; embryonic process involved in female pregnancy; fatty acid transport; lipid biosynthetic process; lipid metabolic process; long-chain fatty-acyl-CoA biosynthetic process; negative regulation of prostaglandin secretion; positive regulation of cell growth; response to interleukin-15; response to nutrient; triglyceride biosynthetic process	arachidonate-CoA ligase activity; ATP binding; decanoate-CoA ligase activity; long-chain fatty acid-CoA ligase activity; very long-chain fatty acid-CoA ligase activity	cytoplasm; endoplasmic reticulum membrane; ER-mitochondrion membrane contact site; extracellular exosome; integral component of membrane; lipid droplet; membrane; mitochondrial outer membrane; neuronal cell body; peroxisomal membrane	-	adrenal gland - glandular cells; appendix - glandular cells; appendix - lymphoid tissue; breast - adipocytes; breast - glandular cells; breast - myoepithelial cells; bronchus - respiratory epithelial cells; caudate - neuronal cells; cerebellum - Purkinje cells; cerebral cortex - neuronal cells; colon - endothelial cells; colon - glandular cells; colon - peripheral nerve/ganglion; duodenum - gland…
Q9ULC5	ACSL5	long-chain fatty acid metabolic process; long-chain fatty-acyl-CoA biosynthetic process; regulation of extrinsic apoptotic signaling pathway	ATP binding; decanoate-CoA ligase activity; long-chain fatty acid-CoA ligase activity	endoplasmic reticulum; endoplasmic reticulum membrane; integral component of membrane; membrane; mitochondrial outer membrane; mitochondrion; nucleolus; nucleus	-	adrenal gland - glandular cells; appendix - glandular cells; bronchus - respiratory epithelial cells; caudate - neuronal cells; cervix, uterine - glandular cells; colon - glandular cells; duodenum - glandular cells; endometrium 1 - glandular cells; endometrium 2 - glandular cells; epididymis - glandular cells; fallopian tube - glandular cells; gallbladder - glandular cells; kidney - cells in tubu…
Q9UKU0	ACSL6	acyl-CoA metabolic process; long-chain fatty acid metabolic process; long-chain fatty-acyl-CoA biosynthetic process	ATP binding; decanoate-CoA ligase activity; enzyme binding; long-chain fatty acid-CoA ligase activity; protein homodimerization activity	endoplasmic reticulum membrane; integral component of membrane; membrane; mitochondrial outer membrane; peroxisomal membrane; plasma membrane	BLOOD; BLOOD; BONE; BONE MARROW; BRAIN; ERYTHROCYTE; FETAL BLOOD; FETAL LIVER; LIVER; RETICULOCYTE; STEM	adrenal gland - glandular cells; appendix - glandular cells; caudate - glial cells; cerebellum - Purkinje cells; cerebral cortex - glial cells; cervix, uterine - glandular cells; cervix, uterine - squamous epithelial cells; colon - glandular cells; duodenum - glandular cells; esophagus - squamous epithelial cells; gallbladder - glandular cells; heart muscle - myocytes; hippocampus - glial cells; …
P60709	ACTB	ATP-dependent chromatin remodeling; cell junction assembly; cell motility; cellular response to cytochalasin B; ephrin receptor signaling pathway; Fc-gamma receptor signaling pathway involved in phagocytosis; membrane organization; negative regulation of protein binding; platelet aggregation; positive regulation of gene expression, epigenetic; positive regulation of norepinephrine uptake; postsyn…	ATP binding; identical protein binding; kinesin binding; nitric-oxide synthase binding; protein kinase binding; structural constituent of cytoskeleton; structural constituent of postsynaptic actin cytoskeleton; Tat protein binding	actin cytoskeleton; blood microparticle; cytoplasm; cytoplasmic ribonucleoprotein granule; cytoskeleton; cytosol; dense body; extracellular exosome; extracellular space; focal adhesion; membrane; NuA4 histone acetyltransferase complex; nuclear chromatin; nucleoplasm; nucleus; plasma membrane; presynapse; protein-containing complex; ribonucleoprotein complex; vesicle	-	appendix - glandular cells; appendix - lymphoid tissue; bone marrow - hematopoietic cells; breast - glandular cells; breast - myoepithelial cells; cerebral cortex - endothelial cells; colon - endothelial cells; colon - glandular cells; duodenum - glandular cells; endometrium 1 - cells in endometrial stroma; endometrium 1 - glandular cells; endometrium 2 - cells in endometrial stroma; endometrium …
P63261	ACTG1	cell junction assembly; cellular response to interferon-gamma; ephrin receptor signaling pathway; Fc-gamma receptor signaling pathway involved in phagocytosis; membrane organization; platelet aggregation; response to calcium ion; response to mechanical stimulus; retina homeostasis; sarcomere organization	ATP binding; identical protein binding; profilin binding; structural constituent of cytoskeleton; ubiquitin protein ligase binding	actin filament; blood microparticle; cytoskeleton; cytosol; dense body; extracellular exosome; extracellular space; filamentous actin; focal adhesion; membrane; myelin sheath; myofibril; nucleus; phagocytic vesicle; plasma membrane	-	adrenal gland - glandular cells; appendix - glandular cells; appendix - lymphoid tissue; bone marrow - hematopoietic cells; breast - adipocytes; breast - glandular cells; breast - myoepithelial cells; bronchus - respiratory epithelial cells; caudate - glial cells; caudate - neuronal cells; cerebellum - cells in granular layer; cerebellum - cells in molecular layer; cerebellum - Purkinje cells; ce…
O96019	ACTL6A	ATP-dependent chromatin remodeling; chromatin remodeling; DNA recombination; DNA repair; histone H2A acetylation; histone H4 acetylation; neural retina development; protein deubiquitination; regulation of growth; regulation of transcription by RNA polymerase II; signal transduction; spinal cord development; transcription, DNA-templated	chromatin binding; transcription coactivator activity	Ino80 complex; npBAF complex; NuA4 histone acetyltransferase complex; nuclear chromatin; nucleoplasm; nucleus; plasma membrane; protein-containing complex; SWI/SNF complex	-	adrenal gland - glandular cells; appendix - glandular cells; appendix - lymphoid tissue; bone marrow - hematopoietic cells; breast - adipocytes; breast - glandular cells; breast - myoepithelial cells; bronchus - respiratory epithelial cells; caudate - glial cells; caudate - neuronal cells; cerebellum - cells in granular layer; cerebellum - cells in molecular layer; cerebellum - Purkinje cells; ce…
O94805	ACTL6B	chromatin organization; chromatin remodeling; regulation of transcription by RNA polymerase II; spinal cord development; transcription, DNA-templated	structural constituent of cytoskeleton; transcription coactivator activity	nBAF complex; nucleolus; nucleus; SWI/SNF complex	-	-
P12814	ACTN1	actin crosslink formation; actin filament bundle assembly; actin filament network formation; actin filament organization; focal adhesion assembly; negative regulation of cellular component movement; platelet degranulation; platelet formation; platelet morphogenesis; regulation of apoptotic process	actin filament binding; calcium ion binding; double-stranded RNA binding; integrin binding; ion channel binding; ligand-dependent nuclear receptor transcription coactivator activity; protein homodimerization activity; vinculin binding	brush border; cell projection; cell-cell junction; cytoplasm; cytosol; extracellular exosome; extracellular region; extracellular space; fascia adherens; focal adhesion; intracellular; plasma membrane; platelet alpha granule lumen; pseudopodium; ruffle; stress fiber; Z disc	-	adrenal gland - glandular cells; appendix - glandular cells; appendix - lymphoid tissue; bone marrow - hematopoietic cells; breast - glandular cells; breast - myoepithelial cells; bronchus - respiratory epithelial cells; caudate - glial cells; cerebellum - cells in granular layer; cerebellum - cells in molecular layer; cerebellum - Purkinje cells; cerebral cortex - endothelial cells; cerebral cor…
O43707	ACTN4	actin filament bundle assembly; bicellular tight junction assembly; negative regulation of cellular component movement; negative regulation of substrate adhesion-dependent cell spreading; peroxisome proliferator activated receptor signaling pathway; platelet degranulation; positive regulation of cell migration; positive regulation of cellular component movement; positive regulation of NIK/NF-kapp…	actin binding; actin filament binding; calcium ion binding; chromatin DNA binding; integrin binding; ion channel binding; ligand-dependent nuclear receptor transcription coactivator activity; nuclear hormone receptor binding; nucleoside binding; protein homodimerization activity; protein N-terminus binding; retinoic acid receptor binding; RNA binding; RNA polymerase II regulatory region sequence-…	brush border; cell-cell junction; cortical cytoskeleton; cytoplasm; cytosol; extracellular exosome; extracellular region; extracellular space; focal adhesion; intracellular; neuron projection; nuclear body; nucleus; perinuclear region of cytoplasm; platelet alpha granule lumen; protein-containing complex; pseudopodium; ribonucleoprotein complex; stress fiber; Z disc	-	adrenal gland - glandular cells; appendix - glandular cells; appendix - lymphoid tissue; breast - glandular cells; breast - myoepithelial cells; bronchus - respiratory epithelial cells; cerebral cortex - endothelial cells; cerebral cortex - glial cells; cerebral cortex - neuronal cells; cerebral cortex - neuropil; cervix, uterine - glandular cells; cervix, uterine - squamous epithelial cells; col…
Q04771	ACVR1	activin receptor signaling pathway; acute inflammatory response; atrial septum primum morphogenesis; atrioventricular valve morphogenesis; BMP signaling pathway; BMP signaling pathway involved in heart development; branching involved in blood vessel morphogenesis; cardiac muscle cell fate commitment; cellular response to BMP stimulus; determination of left/right symmetry; embryonic heart tube mor…	activin binding; activin receptor activity, type I; ATP binding; metal ion binding; peptide hormone binding; protein homodimerization activity; protein kinase activity; protein serine/threonine kinase activity; SMAD binding; transforming growth factor beta binding; transforming growth factor beta receptor activity, type I; transmembrane receptor protein serine/threonine kinase activity	activin receptor complex; apical part of cell; integral component of plasma membrane	ENDOTHELIAL CELL; FIBROBLAST	adrenal gland - glandular cells; appendix - glandular cells; breast - adipocytes; breast - glandular cells; breast - myoepithelial cells; bronchus - respiratory epithelial cells; caudate - glial cells; cerebellum - cells in granular layer; cerebellum - Purkinje cells; cerebral cortex - endothelial cells; cerebral cortex - glial cells; cerebral cortex - neuronal cells; colon - endothelial cells; c…
P36896	ACVR1B	activin receptor signaling pathway; central nervous system development; development of primary female sexual characteristics; extrinsic apoptotic signaling pathway; G1/S transition of mitotic cell cycle; hair follicle development; in utero embryonic development; negative regulation of cell growth; negative regulation of gene expression; nodal signaling pathway; peptidyl-threonine phosphorylation;…	activin binding; activin receptor activity, type I; ATP binding; inhibin binding; metal ion binding; protein serine/threonine kinase activity; SMAD binding; transmembrane receptor protein serine/threonine kinase activity; ubiquitin protein ligase binding	activin receptor complex; cell surface; cytosol; integral component of plasma membrane; plasma membrane; receptor complex	BRAIN; KIDNEY; LIVER; LUNG; PANCREAS	appendix - glandular cells; breast - adipocytes; bronchus - respiratory epithelial cells; cerebellum - Purkinje cells; colon - glandular cells; duodenum - glandular cells; gallbladder - glandular cells; kidney - cells in tubules; liver - hepatocytes; lung - macrophages; lung - pneumocytes; nasopharynx - respiratory epithelial cells; pancreas - exocrine glandular cells; placenta - decidual cells; …
P27037	ACVR2A	activin receptor signaling pathway; anterior/posterior pattern specification; BMP signaling pathway; cellular response to BMP stimulus; determination of left/right symmetry; embryonic skeletal system development; gastrulation with mouth forming second; mesoderm development; penile erection; positive regulation of activin receptor signaling pathway; positive regulation of bone mineralization; posi…	activin binding; ATP binding; BMP receptor activity; coreceptor activity; growth factor binding; inhibin binding; metal ion binding; PDZ domain binding; protein self-association; protein serine/threonine kinase activity; transmembrane receptor protein serine/threonine kinase activity	cell surface; cytoplasm; inhibin-betaglycan-ActRII complex; integral component of plasma membrane; plasma membrane; receptor complex	-	adrenal gland - glandular cells; appendix - glandular cells; bone marrow - hematopoietic cells; breast - adipocytes; breast - glandular cells; breast - myoepithelial cells; bronchus - respiratory epithelial cells; caudate - glial cells; caudate - neuronal cells; cerebellum - cells in granular layer; cerebellum - cells in molecular layer; cerebellum - Purkinje cells; cerebral cortex - endothelial …
Q13705	ACVR2B	activation of protein kinase activity; activin receptor signaling pathway; anterior/posterior pattern specification; artery development; blood vessel remodeling; BMP signaling pathway; determination of left/right symmetry; embryonic foregut morphogenesis; gastrulation with mouth forming second; heart development; insulin secretion; kidney development; lung development; lymphangiogenesis; lymphati…	activin binding; ATP binding; growth factor binding; metal ion binding; protein serine/threonine kinase activity; protein serine/threonine/tyrosine kinase activity; transmembrane receptor protein serine/threonine kinase activity	cytoplasm; integral component of plasma membrane; plasma membrane; protein-containing complex; receptor complex	-	adrenal gland - glandular cells; appendix - glandular cells; bone marrow - hematopoietic cells; breast - glandular cells; bronchus - respiratory epithelial cells; cervix, uterine - squamous epithelial cells; colon - endothelial cells; colon - glandular cells; colon - peripheral nerve/ganglion; duodenum - glandular cells; endometrium 1 - glandular cells; endometrium 2 - glandular cells; epididymis…
P37023	ACVRL1	angiogenesis; artery development; blood circulation; blood vessel endothelial cell proliferation involved in sprouting angiogenesis; blood vessel maturation; blood vessel remodeling; BMP signaling pathway; cellular response to BMP stimulus; cellular response to transforming growth factor beta stimulus; dorsal aorta morphogenesis; endocardial cushion morphogenesis; endothelial tube morphogenesis; …	activin binding; activin receptor activity, type I; ATP binding; BMP receptor activity; metal ion binding; protein kinase binding; protein serine/threonine kinase activity; SMAD binding; transforming growth factor beta binding; transforming growth factor beta receptor activity, type I; transforming growth factor beta-activated receptor activity; transmembrane receptor protein serine/threonine kin…	cell surface; dendrite; integral component of plasma membrane; neuronal cell body; plasma membrane	-	adrenal gland - glandular cells; appendix - glandular cells; appendix - lymphoid tissue; bone marrow - hematopoietic cells; caudate - neuronal cells; cerebellum - cells in granular layer; cerebellum - cells in molecular layer; cerebellum - Purkinje cells; cerebral cortex - endothelial cells; cerebral cortex - neuronal cells; cerebral cortex - neuropil; colon - endothelial cells; colon - glandular…
Q9NZK5	ADA2	adenosine catabolic process; cellular protein metabolic process; hypoxanthine salvage; inosine biosynthetic process; multicellular organism development; neutrophil degranulation	adenosine deaminase activity; adenosine receptor binding; growth factor activity; heparin binding; protein homodimerization activity; proteoglycan binding; zinc ion binding	azurophil granule lumen; extracellular region; extracellular space	BLOOD; EAR; EAR; EMBRYO; FETAL LUNG; GANGLION; HEART; HEART; KIDNEY; LIVER; LUNG; LYMPH; LYMPHOBLAST; NERVE; NOTOCHORD; PLACENTA; PLASMA	adrenal gland - glandular cells; appendix - glandular cells; bone marrow - hematopoietic cells; bronchus - respiratory epithelial cells; caudate - neuronal cells; cerebellum - Purkinje cells; cerebral cortex - neuronal cells; colon - glandular cells; duodenum - glandular cells; endometrium 2 - glandular cells; epididymis - glandular cells; gallbladder - glandular cells; heart muscle - myocytes; h…
P78536	ADAM17	B cell differentiation; cell adhesion; cell adhesion mediated by integrin; cell motility; cellular response to high density lipoprotein particle stimulus; defense response to Gram-positive bacterium; epidermal growth factor receptor signaling pathway; epidermal growth factor-activated receptor transactivation by G-protein coupled receptor signaling pathway; germinal center formation; membrane pro…	integrin binding; interleukin-6 receptor binding; metal ion binding; metalloendopeptidase activity; metallopeptidase activity; Notch binding; PDZ domain binding; SH3 domain binding	actin cytoskeleton; apical plasma membrane; cell surface; cytoplasm; cytosol; integral component of plasma membrane; membrane; membrane raft; plasma membrane	BRAIN; EAR; FETAL BRAIN; HEART; INTESTINE; KIDNEY; LIVER; LUNG; MUSCLE; OVARY; PANCREAS; PLACENTA; PROSTATE; SKELETAL MUSCLE; SMALL INTESTINE; SPLEEN; THYMUS	adrenal gland - glandular cells; appendix - glandular cells; appendix - lymphoid tissue; bone marrow - hematopoietic cells; breast - adipocytes; breast - glandular cells; breast - myoepithelial cells; bronchus - respiratory epithelial cells; caudate - glial cells; caudate - neuronal cells; cerebellum - cells in granular layer; cerebellum - cells in molecular layer; cerebellum - Purkinje cells; ce…
Q13443	ADAM9	activation of MAPKK activity; cell adhesion; cell adhesion mediated by integrin; cell migration; cell-cell adhesion mediated by integrin; cell-matrix adhesion; cellular response to lipopolysaccharide; integrin-mediated signaling pathway; keratinocyte differentiation; membrane protein ectodomain proteolysis; monocyte activation; PMA-inducible membrane protein ectodomain proteolysis; positive regul…	collagen binding; integrin binding; laminin binding; metal ion binding; metalloendopeptidase activity; metallopeptidase activity; protein kinase C binding; SH3 domain binding	basolateral plasma membrane; cell surface; extracellular exosome; extracellular space; focal adhesion; integral component of membrane; intrinsic component of external side of plasma membrane	CHONDROCYTE; EAR; HEART; LIVER	-
Q6UY14	ADAMTSL4	apoptotic process; epithelial cell development; extracellular matrix organization; positive regulation of apoptotic process	peptidase activity; protease binding	endoplasmic reticulum lumen; interstitial matrix	BONE; BONE MARROW; BRAIN; BRAIN; COLON; EAR; EAR; FETAL BRAIN; HEART; HEART; KIDNEY; KIDNEY; LEUKOCYTE; LIVER; LIVER; LUNG; LUNG; MUSCLE; MUSCLE; PANCREAS; PLACENTA; SKELETAL MUSCLE; SKELETAL MUSCLE; SKIN; SPLEEN; TESTIS	adrenal gland - glandular cells; appendix - glandular cells; appendix - lymphoid tissue; bone marrow - hematopoietic cells; breast - glandular cells; bronchus - respiratory epithelial cells; caudate - glial cells; caudate - neuronal cells; cerebellum - cells in molecular layer; cerebellum - Purkinje cells; cerebral cortex - glial cells; cerebral cortex - neuronal cells; cerebral cortex - neuropil…
P55265	ADAR	adenosine to inosine editing; base conversion or substitution editing; cellular response to virus; defense response to virus; definitive hemopoiesis; erythrocyte differentiation; hematopoietic progenitor cell differentiation; hematopoietic stem cell homeostasis; in utero embryonic development; innate immune response; miRNA loading onto RISC involved in gene silencing by miRNA; mRNA processing; ne…	DNA binding; double-stranded RNA adenosine deaminase activity; metal ion binding; RNA binding	cytoplasm; membrane; nucleolus; nucleoplasm; nucleus; supraspliceosomal complex	ASTROCYTOMA; BRAIN; BRAIN; LUNG	adrenal gland - glandular cells; appendix - glandular cells; appendix - lymphoid tissue; bone marrow - hematopoietic cells; breast - adipocytes; breast - glandular cells; breast - myoepithelial cells; bronchus - respiratory epithelial cells; caudate - glial cells; caudate - neuronal cells; cerebellum - cells in granular layer; cerebellum - cells in molecular layer; cerebellum - Purkinje cells; ce…
O95622	ADCY5	adenosine receptor signaling pathway; adenylate cyclase-activating dopamine receptor signaling pathway; adenylate cyclase-activating G-protein coupled receptor signaling pathway; adenylate cyclase-inhibiting dopamine receptor signaling pathway; adenylate cyclase-inhibiting G-protein coupled receptor signaling pathway; cAMP biosynthetic process; cellular response to forskolin; cellular response to…	adenylate cyclase activity; adenylate cyclase binding; ATP binding; guanylate cyclase activity; metal ion binding; protein heterodimerization activity; scaffold protein binding	cilium; guanylate cyclase complex, soluble; integral component of membrane; intermediate filament cytoskeleton; plasma membrane	PANCREAS; PANCREAS	-
Q15848	ADIPOQ	brown fat cell differentiation; cellular response to cAMP; cellular response to drug; cellular response to epinephrine stimulus; cellular response to insulin stimulus; circadian rhythm; detection of oxidative stress; fatty acid beta-oxidation; fatty acid oxidation; generation of precursor metabolites and energy; glucose homeostasis; glucose metabolic process; low-density lipoprotein particle clea…	cytokine activity; hormone activity; identical protein binding; protein homodimerization activity; sialic acid binding; signaling receptor binding	cell surface; collagen trimer; endoplasmic reticulum; extracellular region; extracellular space	ADIPOCYTE; PLASMA	-
Q96SZ5	ADO	oxidation-reduction process; sulfur amino acid catabolic process	cysteamine dioxygenase activity; metal ion binding	cytosol; mitochondrion	-	adrenal gland - glandular cells; bone marrow - hematopoietic cells; breast - glandular cells; breast - myoepithelial cells; bronchus - respiratory epithelial cells; caudate - neuronal cells; cerebellum - cells in granular layer; cerebellum - Purkinje cells; cerebral cortex - endothelial cells; cerebral cortex - neuronal cells; cerebral cortex - neuropil; colon - endothelial cells; endometrium 1 -…
Q16186	ADRM1	proteasome assembly; protein deubiquitination; transcription elongation from RNA polymerase II promoter; ubiquitin-dependent protein catabolic process	endopeptidase activator activity; protease binding; proteasome binding; ubiquitin binding	cytosol; nucleoplasm; plasma membrane; proteasome complex; proteasome regulatory particle, lid subcomplex	-	adrenal gland - glandular cells; appendix - glandular cells; bone marrow - hematopoietic cells; breast - adipocytes; breast - glandular cells; breast - myoepithelial cells; bronchus - respiratory epithelial cells; caudate - glial cells; caudate - neuronal cells; cerebellum - cells in molecular layer; cerebellum - Purkinje cells; cerebral cortex - endothelial cells; cerebral cortex - glial cells; …
P55196	AFDN	adherens junction organization; cell adhesion; cell-cell signaling; establishment of endothelial intestinal barrier; positive regulation of GTPase activity; regulation of protein localization; signal transduction	cadherin binding; protein C-terminus binding; Ras GTPase binding	cell junction; cell-cell adherens junction; cell-cell junction; cytosol; nuclear speck; nucleoplasm; plasma membrane	-	adrenal gland - glandular cells; appendix - glandular cells; appendix - lymphoid tissue; bone marrow - hematopoietic cells; breast - glandular cells; bronchus - respiratory epithelial cells; caudate - glial cells; caudate - neuronal cells; cerebellum - cells in granular layer; cerebellum - cells in molecular layer; cerebellum - Purkinje cells; cerebral cortex - endothelial cells; cerebral cortex …
Q63HM1	AFMID	tryptophan catabolic process to kynurenine	arylformamidase activity; hydrolase activity	cytoplasm; cytosol; nucleus	-	-
Q15109	AGER	astrocyte development; cell surface receptor signaling pathway; cellular response to amyloid-beta; glucose mediated signaling pathway; induction of positive chemotaxis; inflammatory response; innate immune response; learning or memory; modulation of age-related behavioral decline; negative regulation of advanced glycation end-product receptor activity; negative regulation of connective tissue rep…	advanced glycation end-product binding; advanced glycation end-product receptor activity; amyloid-beta binding; heparin binding; identical protein binding; S100 protein binding; scavenger receptor activity; signaling receptor activity; transmembrane signaling receptor activity	apical plasma membrane; cell junction; cell surface; extracellular region; fibrillar center; integral component of plasma membrane; plasma membrane; postsynapse	ENDOTHELIAL CELL	colon - endothelial cells; lung - macrophages; lung - pneumocytes
P52594	AGFG1	acrosome assembly; intermediate filament organization; membrane organization; mRNA export from nucleus; multicellular organism development; spermatid nucleus differentiation	DNA binding; GTPase activator activity; metal ion binding; RNA binding	cell projection; cytoplasmic vesicle; cytosol; intracellular membrane-bounded organelle; neuronal cell body; nuclear pore	-	adrenal gland - glandular cells; appendix - glandular cells; appendix - lymphoid tissue; bone marrow - hematopoietic cells; breast - adipocytes; breast - glandular cells; breast - myoepithelial cells; bronchus - respiratory epithelial cells; caudate - glial cells; cerebellum - Purkinje cells; cerebral cortex - endothelial cells; cerebral cortex - neuronal cells; cervix, uterine - glandular cells;…
O95994	AGR2	cell differentiation; digestive tract morphogenesis; lung goblet cell differentiation; mucus secretion; negative regulation of cell death; positive regulation of cell-substrate adhesion; positive regulation of developmental growth; positive regulation of epidermal growth factor receptor signaling pathway; positive regulation of gene expression; positive regulation of IRE1-mediated unfolded protei…	dystroglycan binding; epidermal growth factor receptor binding; protein homodimerization activity	endoplasmic reticulum; extracellular space	APPENDIX; COLON; FETAL KIDNEY; FETAL LUNG; GLAND; GLAND; INTESTINE; KIDNEY; LUNG; LUNG; MAMMARY GLAND; OVARY; PANCREAS; PITUITARY; PLACENTA; PROSTATE; SALIVA; SALIVARY GLAND; SMALL INTESTINE; STOMACH; TESTIS; THYROID; TRACHEA; UTERUS	appendix - glandular cells; breast - glandular cells; breast - myoepithelial cells; bronchus - respiratory epithelial cells; cervix, uterine - glandular cells; colon - endothelial cells; colon - glandular cells; colon - peripheral nerve/ganglion; duodenum - glandular cells; endometrium 1 - glandular cells; endometrium 2 - glandular cells; epididymis - glandular cells; fallopian tube - glandular c…
Q8TD06	AGR3	cell differentiation; negative regulation of cell death	dystroglycan binding	endoplasmic reticulum; intracellular membrane-bounded organelle	AIRWAY EPITHELIUM; COLON; EPITHELIUM; LIVER; LIVER; LIVER CANCER; LUNG; OVARY; OVIDUCT; PROSTATE; PROSTATE; STOMACH	appendix - glandular cells; breast - glandular cells; bronchus - respiratory epithelial cells; cervix, uterine - glandular cells; colon - glandular cells; duodenum - glandular cells; endometrium 1 - glandular cells; endometrium 2 - glandular cells; fallopian tube - glandular cells; gallbladder - glandular cells; lung - pneumocytes; placenta - trophoblastic cells; rectum - glandular cells; salivar…
O00468	AGRN	clustering of voltage-gated sodium channels; extracellular matrix organization; glycosaminoglycan biosynthetic process; glycosaminoglycan catabolic process; G-protein coupled acetylcholine receptor signaling pathway; positive regulation of filopodium assembly; positive regulation of GTPase activity; positive regulation of synaptic growth at neuromuscular junction; positive regulation of transcrip…	calcium ion binding; chondroitin sulfate binding; dystroglycan binding; heparan sulfate proteoglycan binding; laminin binding; sialic acid binding; structural constituent of cytoskeleton	basal lamina; cell junction; collagen-containing extracellular matrix; cytosol; extracellular exosome; extracellular matrix; extracellular region; Golgi lumen; integral component of membrane; lysosomal lumen; plasma membrane; synapse	KIDNEY; LUNG; MUSCLE; NEURON; NEURON; NEURON; SEMEN	adrenal gland - glandular cells; appendix - lymphoid tissue; bone marrow - hematopoietic cells; breast - adipocytes; bronchus - respiratory epithelial cells; caudate - glial cells; caudate - neuronal cells; cerebellum - cells in granular layer; cerebellum - cells in molecular layer; cerebellum - Purkinje cells; cerebral cortex - endothelial cells; cerebral cortex - glial cells; cerebral cortex - …
P30556	AGTR1	angiotensin-activated signaling pathway; calcium-mediated signaling; cell chemotaxis; G-protein coupled receptor signaling pathway; kidney development; low-density lipoprotein particle remodeling; phospholipase C-activating angiotensin-activated signaling pathway; phospholipase C-activating G-protein coupled receptor signaling pathway; positive regulation of blood vessel endothelial cell prolifer…	angiotensin type I receptor activity; angiotensin type II receptor activity; bradykinin receptor binding; protein heterodimerization activity	integral component of membrane; integral component of plasma membrane; intracellular; plasma membrane	LIVER; LUNG	cerebral cortex - endothelial cells; soft tissue 1 - adipocytes; soft tissue 2 - adipocytes
P35869	AHR	apoptotic process; blood vessel development; cAMP-mediated signaling; cell cycle; cellular response to 2,3,7,8-tetrachlorodibenzodioxine; cellular response to cAMP; cellular response to forskolin; circadian regulation of gene expression; negative regulation of transcription, DNA-templated; positive regulation of transcription by RNA polymerase II; positive regulation of transcription, DNA-templat…	aryl hydrocarbon receptor activity; DNA binding; DNA binding transcription factor activity; E-box binding; enhancer binding; Hsp90 protein binding; nuclear receptor activity; protein dimerization activity; protein heterodimerization activity; protein homodimerization activity; RNA polymerase II transcription factor activity, sequence-specific DNA binding; sequence-specific double-stranded DNA bin…	cytoplasm; cytosol; cytosolic aryl hydrocarbon receptor complex; nuclear aryl hydrocarbon receptor complex; nucleoplasm; nucleus; protein-containing complex; transcription factor complex	BLOOD; BRAIN; EAR; HEART; KIDNEY; LIVER; LUNG; MUSCLE; PANCREAS	adrenal gland - glandular cells; appendix - glandular cells; bone marrow - hematopoietic cells; breast - adipocytes; breast - glandular cells; breast - myoepithelial cells; bronchus - respiratory epithelial cells; caudate - glial cells; caudate - neuronal cells; cerebellum - cells in granular layer; cerebellum - cells in molecular layer; cerebellum - Purkinje cells; cerebral cortex - endothelial …
Q96BJ3	AIDA	determination of ventral identity; dorsal/ventral pattern formation; negative regulation of JNK cascade; negative regulation of JUN kinase activity; regulation of protein homodimerization activity	phosphatidylinositol binding; protein domain specific binding	cytoplasm; membrane	EAR; HEART; MUSCLE; SKELETAL MUSCLE	adrenal gland - glandular cells; appendix - glandular cells; bone marrow - hematopoietic cells; breast - glandular cells; breast - myoepithelial cells; bronchus - respiratory epithelial cells; caudate - neuronal cells; cerebellum - Purkinje cells; cerebral cortex - endothelial cells; cerebral cortex - neuronal cells; cervix, uterine - glandular cells; colon - endothelial cells; colon - glandular …
P55008	AIF1	actin filament bundle assembly; actin filament polymerization; cellular response to extracellular stimulus; cellular response to hormone stimulus; cellular response to hydroperoxide; cellular response to interferon-gamma; cellular response to morphine; cerebellum development; inflammatory response; microglial cell activation; negative regulation of apoptotic process; negative regulation of gene e…	actin filament binding; calcium ion binding	actin filament; cytoplasm; cytosol; lamellipodium; nucleus; perikaryon; perinuclear region of cytoplasm; phagocytic cup; ruffle membrane	BLOOD; EAR; LYMPH; LYMPHOCYTE; PERIPHERAL BLOOD	appendix - lymphoid tissue; bone marrow - hematopoietic cells; lung - macrophages; lymph node - germinal center cells; lymph node - non-germinal center cells; spleen - cells in red pulp; tonsil - germinal center cells; tonsil - non-germinal center cells
O95831	AIFM1	activation of cysteine-type endopeptidase activity involved in apoptotic process; apoptotic process; cellular response to aldosterone; cellular response to estradiol stimulus; cellular response to hydrogen peroxide; cellular response to nitric oxide; cellular response to oxygen-glucose deprivation; chromosome condensation; intrinsic apoptotic signaling pathway in response to endoplasmic reticulum…	DNA binding; FAD binding; NAD(P)H oxidase activity; oxidoreductase activity, acting on NAD(P)H; protein dimerization activity	cytosol; mitochondrial inner membrane; mitochondrial intermembrane space; mitochondrion; nucleus; perinuclear region of cytoplasm	FIBROBLAST; MUSCLE; SKIN; SKIN FIBROBLAST	adrenal gland - glandular cells; appendix - glandular cells; appendix - lymphoid tissue; breast - glandular cells; breast - myoepithelial cells; bronchus - respiratory epithelial cells; cerebellum - cells in granular layer; cervix, uterine - glandular cells; colon - glandular cells; duodenum - glandular cells; endometrium 1 - glandular cells; endometrium 2 - glandular cells; epididymis - glandula…
Q02952	AKAP12	adenylate cyclase-inhibiting G-protein coupled receptor signaling pathway; G-protein coupled receptor signaling pathway; positive regulation of protein kinase A signaling; protein targeting; regulation of protein kinase A signaling; regulation of protein kinase C signaling	adenylate cyclase binding; protein kinase A binding	cell cortex; cytoplasm; cytoskeleton; cytosol; focal adhesion; plasma membrane	BLOOD; ENDOTHELIAL CELL; FIBROBLAST; LEUKOCYTE; OSTEOSARCOMA; PLATELET	cerebral cortex - neuropil; colon - peripheral nerve/ganglion; endometrium 1 - cells in endometrial stroma; epididymis - glandular cells; kidney - cells in glomeruli; lung - macrophages; ovary - follicle cells; ovary - ovarian stroma cells; placenta - decidual cells; rectum - glandular cells; smooth muscle - smooth muscle cells; soft tissue 1 - adipocytes; soft tissue 1 - fibroblasts; soft tissue…
O43823	AKAP8	cell cycle G2/M phase transition; cellular response to lipopolysaccharide; cellular response to prostaglandin E stimulus; innate immune response; mitotic cell cycle; mitotic chromosome condensation; negative regulation of tumor necrosis factor production; positive regulation of histone deacetylation; protein transport; regulation of histone phosphorylation; regulation of transcription, DNA-templa…	double-stranded DNA binding; histone deacetylase binding; NF-kappaB binding; protein kinase A regulatory subunit binding; RNA binding; zinc ion binding	condensed chromosome; female pronucleus; Golgi apparatus; membrane; mitochondrion; nuclear matrix; nucleolus; nucleoplasm; nucleus	DENDRITIC CELL; EAR; HEART; KIDNEY; LIVER; MUSCLE; PANCREAS	adrenal gland - glandular cells; appendix - glandular cells; appendix - lymphoid tissue; bone marrow - hematopoietic cells; breast - adipocytes; breast - glandular cells; breast - myoepithelial cells; bronchus - respiratory epithelial cells; caudate - glial cells; cerebellum - cells in granular layer; cerebellum - cells in molecular layer; cerebellum - Purkinje cells; cerebral cortex - endothelia…
O60218	AKR1B10	daunorubicin metabolic process; doxorubicin metabolic process; farnesol catabolic process; retinoid metabolic process	aldo-keto reductase (NADP) activity; geranylgeranyl reductase activity; indanol dehydrogenase activity; retinal dehydrogenase activity	cytosol; extracellular region; lysosome	ADRENAL GLAND; COLON; GLAND; INTESTINE; SMALL INTESTINE	appendix - glandular cells; colon - glandular cells; duodenum - glandular cells; esophagus - squamous epithelial cells; gallbladder - glandular cells; rectum - glandular cells; small intestine - glandular cells; stomach 1 - glandular cells; stomach 2 - glandular cells
P31749	AKT1	activation of protein kinase B activity; activation-induced cell death of T cells; aging; anoikis; apoptotic mitochondrial changes; carbohydrate transport; cell differentiation; cell projection organization; cell proliferation; cellular protein modification process; cellular response to cadmium ion; cellular response to DNA damage stimulus; cellular response to epidermal growth factor stimulus; c…	14-3-3 protein binding; ATP binding; enzyme binding; GTPase activating protein binding; identical protein binding; kinase activity; nitric-oxide synthase regulator activity; phosphatidylinositol-3,4,5-trisphosphate binding; phosphatidylinositol-3,4-bisphosphate binding; protein homodimerization activity; protein kinase activity; protein kinase C binding; protein phosphatase 2A binding; protein se…	cell-cell junction; ciliary basal body; cytoplasm; cytosol; microtubule cytoskeleton; mitochondrion; nucleoplasm; nucleus; plasma membrane; postsynapse; protein-containing complex; spindle; vesicle	CARCINOMA; CARCINOMA; LYMPH; LYMPH NODE; PROSTATE; PROSTATE CANCER	adrenal gland - glandular cells; appendix - glandular cells; appendix - lymphoid tissue; bone marrow - hematopoietic cells; breast - adipocytes; breast - glandular cells; breast - myoepithelial cells; bronchus - respiratory epithelial cells; caudate - glial cells; caudate - neuronal cells; cerebellum - cells in granular layer; cerebellum - cells in molecular layer; cerebellum - Purkinje cells; ce…
Q96B36	AKT1S1	negative regulation of cell size; negative regulation of protein kinase activity; negative regulation of TOR signaling; neurotrophin TRK receptor signaling pathway; regulation of apoptotic process; regulation of cellular response to heat; regulation of neuron apoptotic process; TORC1 signaling	-	cytoplasm; cytosol; nucleoplasm; protein-containing complex	EAR; HEART; LIVER	-
P31751	AKT2	activation of GTPase activity; carbohydrate transport; cellular protein modification process; cellular response to high light intensity; cellular response to insulin stimulus; fat cell differentiation; glucose metabolic process; glycogen biosynthetic process; insulin receptor signaling pathway; intracellular protein transmembrane transport; intracellular signal transduction; mammary gland epithel…	ATP binding; metal ion binding; protein serine/threonine kinase activity	cell cortex; cytosol; early endosome; intracellular membrane-bounded organelle; nucleoplasm; nucleus; plasma membrane; protein-containing complex; ruffle membrane	-	-
Q9Y243	AKT3	brain morphogenesis; homeostasis of number of cells within a tissue; intracellular signal transduction; mitochondrial genome maintenance; negative regulation of cellular senescence; peptidyl-serine phosphorylation; positive regulation of artery morphogenesis; positive regulation of blood vessel endothelial cell migration; positive regulation of cell migration involved in sprouting angiogenesis; p…	ATP binding; protein kinase activity; protein serine/threonine kinase activity	cytoplasm; intracellular; membrane; nucleus	BRAIN; BRAIN; EAR; EAR; HEART; HEART; KIDNEY; KIDNEY; LIVER; LIVER; LUNG; TESTIS	adrenal gland - glandular cells; appendix - glandular cells; bone marrow - hematopoietic cells; breast - adipocytes; breast - glandular cells; breast - myoepithelial cells; bronchus - respiratory epithelial cells; caudate - glial cells; caudate - neuronal cells; cerebellum - cells in granular layer; cerebellum - cells in molecular layer; cerebellum - Purkinje cells; cerebral cortex - endothelial …
Q9H8T0	AKTIP	apoptotic process; early endosome to late endosome transport; endosome organization; endosome to lysosome transport; lysosome organization; positive regulation of protein binding; positive regulation of protein phosphorylation; protein transport	ubiquitin protein ligase activity; ubiquitin protein ligase binding	cytosol; FHF complex; plasma membrane	-	adrenal gland - glandular cells; appendix - glandular cells; breast - adipocytes; breast - glandular cells; breast - myoepithelial cells; bronchus - respiratory epithelial cells; caudate - neuronal cells; cerebellum - cells in granular layer; cerebellum - Purkinje cells; cerebral cortex - endothelial cells; cerebral cortex - glial cells; cerebral cortex - neuronal cells; cerebral cortex - neuropi…
P02768	ALB	cellular protein metabolic process; cellular response to starvation; hemolysis by symbiont of host erythrocytes; high-density lipoprotein particle remodeling; maintenance of mitochondrion location; negative regulation of apoptotic process; negative regulation of programmed cell death; platelet degranulation; post-translational protein modification; receptor-mediated endocytosis; retina homeostasis	antioxidant activity; chaperone binding; copper ion binding; DNA binding; drug binding; fatty acid binding; identical protein binding; pyridoxal phosphate binding; toxic substance binding	blood microparticle; endoplasmic reticulum; endoplasmic reticulum lumen; extracellular exosome; extracellular region; extracellular space; Golgi apparatus; myelin sheath; nucleus; platelet alpha granule lumen; protein-containing complex	PLASMA	adrenal gland - glandular cells; appendix - glandular cells; appendix - lymphoid tissue; bone marrow - hematopoietic cells; breast - glandular cells; breast - myoepithelial cells; bronchus - respiratory epithelial cells; cerebellum - cells in molecular layer; cerebral cortex - endothelial cells; cervix, uterine - glandular cells; colon - endothelial cells; duodenum - glandular cells; endometrium …
Q13740	ALCAM	adaptive immune response; axon extension involved in axon guidance; cell adhesion; heterophilic cell-cell adhesion via plasma membrane cell adhesion molecules; motor neuron axon guidance; neuron projection extension; retinal ganglion cell axon guidance; signal transduction	identical protein binding; signaling receptor binding	axon; dendrite; external side of plasma membrane; extracellular exosome; focal adhesion; immunological synapse; integral component of plasma membrane; intrinsic component of plasma membrane; neuronal cell body	ARTERY; ARTERY; ARTERY SMOOTH MUSCLE; ASTROCYTE; B-CELL; BLOOD; BLOOD; BRAIN; DENDRITIC CELL; ENDOTHELIAL CELL; ENDOTHELIAL CELL; HEMATOPOIETIC; HEMATOPOIETIC STEM CELL; KERATINOCYTE; LIVER; LYMPH; MELANOMA; MONOCYTE; MONOCYTE; MONOCYTE; MUSCLE; NEURON; PERIPHERAL BLOOD; PERIPHERAL BLOOD MONOCYTE; PLACENTA; SKIN; SMOOTH MUSCLE; SMOOTH MUSCLE CELL; SPLEEN; STEM; T-CELL; TONSIL; UMBILICAL CORD; UMB…	adrenal gland - glandular cells; appendix - glandular cells; breast - glandular cells; bronchus - respiratory epithelial cells; caudate - glial cells; cerebellum - Purkinje cells; cerebral cortex - neuropil; cervix, uterine - glandular cells; colon - endothelial cells; colon - glandular cells; duodenum - glandular cells; endometrium 1 - cells in endometrial stroma; endometrium 1 - glandular cells…
Q8IZ83	ALDH16A1	-	aldehyde dehydrogenase (NAD) activity	membrane	-	adrenal gland - glandular cells; appendix - glandular cells; appendix - lymphoid tissue; bone marrow - hematopoietic cells; breast - glandular cells; breast - myoepithelial cells; bronchus - respiratory epithelial cells; caudate - glial cells; cerebellum - cells in granular layer; cerebellum - cells in molecular layer; cerebral cortex - endothelial cells; cerebral cortex - glial cells; cervix, ut…
P00352	ALDH1A1	cellular aldehyde metabolic process; ethanol oxidation; fructose catabolic process to hydroxyacetone phosphate and glyceraldehyde-3-phosphate; oxidation-reduction process; retinoid metabolic process; retinol metabolic process	aldehyde dehydrogenase (NAD) activity; androgen binding; benzaldehyde dehydrogenase (NAD+) activity; GTPase activator activity; NAD binding; retinal dehydrogenase activity	cytoplasm; cytosol; extracellular exosome	-	appendix - glandular cells; appendix - lymphoid tissue; bone marrow - hematopoietic cells; bronchus - respiratory epithelial cells; caudate - neuronal cells; cerebellum - cells in molecular layer; duodenum - glandular cells; endometrium 1 - cells in endometrial stroma; endometrium 2 - cells in endometrial stroma; epididymis - glandular cells; gallbladder - glandular cells; hippocampus - neuronal …
Q3SY69	ALDH1L2	10-formyltetrahydrofolate catabolic process; biosynthetic process; folic acid metabolic process; one-carbon metabolic process	aldehyde dehydrogenase (NAD) activity; formyltetrahydrofolate dehydrogenase activity; hydroxymethyl-, formyl- and related transferase activity	extracellular exosome; mitochondrial matrix; mitochondrion; nucleus	BRAIN; EAR; HEART; MUSCLE; PANCREAS; SKELETAL MUSCLE	-
P43353	ALDH3B1	alcohol metabolic process; aldehyde catabolic process; cellular response to oxidative stress; ethanol catabolic process; lipid metabolic process; neutrophil degranulation; oxidation-reduction process; sphingolipid biosynthetic process	3-chloroallyl aldehyde dehydrogenase activity; aldehyde dehydrogenase (NAD) activity; aldehyde dehydrogenase [NAD(P)+] activity	cytoplasm; cytosol; extracellular exosome; plasma membrane; secretory granule membrane; specific granule membrane; vesicle	KIDNEY; LUNG	-
P49189	ALDH9A1	carnitine biosynthetic process; cellular aldehyde metabolic process; hormone metabolic process; neurotransmitter biosynthetic process; oxidation-reduction process	1-pyrroline dehydrogenase activity; 3-chloroallyl aldehyde dehydrogenase activity; 4-trimethylammoniobutyraldehyde dehydrogenase activity; aldehyde dehydrogenase (NAD) activity; aminobutyraldehyde dehydrogenase activity; glyceraldehyde-3-phosphate dehydrogenase (NAD+) (non-phosphorylating) activity	cytoplasm; cytosol; extracellular exosome	BRAIN; BRAIN; BRAIN; EAR; HEART; KIDNEY; LIVER; LUNG; MUSCLE; PANCREAS; SPINAL CORD	adrenal gland - glandular cells; appendix - glandular cells; appendix - lymphoid tissue; bone marrow - hematopoietic cells; breast - adipocytes; breast - glandular cells; breast - myoepithelial cells; caudate - glial cells; caudate - neuronal cells; cerebellum - cells in granular layer; cerebellum - cells in molecular layer; cerebellum - Purkinje cells; cerebral cortex - endothelial cells; cerebr…
P04075	ALDOA	actin filament organization; ATP biosynthetic process; binding of sperm to zona pellucida; canonical glycolysis; fructose 1,6-bisphosphate metabolic process; fructose metabolic process; gluconeogenesis; glycolytic process; muscle cell cellular homeostasis; neutrophil degranulation; platelet degranulation; protein homotetramerization; regulation of cell shape; striated muscle contraction	actin binding; cadherin binding; cytoskeletal protein binding; fructose binding; fructose-bisphosphate aldolase activity; identical protein binding; RNA binding; tubulin binding	actin cytoskeleton; cytosol; extracellular exosome; extracellular region; extracellular space; ficolin-1-rich granule lumen; I band; M band; membrane; nucleus; platelet alpha granule lumen; secretory granule lumen; sperm head; tertiary granule lumen	-	adrenal gland - glandular cells; appendix - glandular cells; appendix - lymphoid tissue; bone marrow - hematopoietic cells; breast - glandular cells; breast - myoepithelial cells; bronchus - respiratory epithelial cells; cerebellum - Purkinje cells; cerebral cortex - neuronal cells; cerebral cortex - neuropil; cervix, uterine - glandular cells; cervix, uterine - squamous epithelial cells; colon -…
P18054	ALOX12	arachidonic acid metabolic process; establishment of skin barrier; fatty acid oxidation; hepoxilin biosynthetic process; hepoxilin metabolic process; leukotriene A4 metabolic process; linoleic acid metabolic process; lipoxin A4 biosynthetic process; lipoxin B4 biosynthetic process; lipoxin biosynthetic process; lipoxygenase pathway; long-chain fatty acid biosynthetic process; negative regulation …	arachidonate 12-lipoxygenase activity; hepoxilin A3 synthase activity; hepoxilin-epoxide hydrolase activity; iron ion binding; linoleate 13S-lipoxygenase activity; oxidoreductase activity, acting on single donors with incorporation of molecular oxygen, incorporation of two atoms of oxygen	cytoplasm; cytosol; extracellular exosome; membrane; sarcolemma	MUSCLE; SMOOTH MUSCLE; SMOOTH MUSCLE CELL; VASCULAR SMOOTH MUSCLE	adrenal gland - glandular cells; appendix - glandular cells; bone marrow - hematopoietic cells; breast - glandular cells; breast - myoepithelial cells; cerebellum - cells in granular layer; cerebellum - Purkinje cells; cerebral cortex - endothelial cells; cerebral cortex - neuronal cells; cerebral cortex - neuropil; cervix, uterine - glandular cells; cervix, uterine - squamous epithelial cells; c…
O75342	ALOX12B	arachidonic acid metabolic process; ceramide biosynthetic process; establishment of skin barrier; hepoxilin biosynthetic process; linoleic acid metabolic process; lipoxygenase pathway; oxidation-reduction process; positive regulation of gene expression; positive regulation of MAPK cascade; positive regulation of mucus secretion; protein lipidation; sphingolipid metabolic process	arachidonate 12-lipoxygenase activity; iron ion binding; linoleate 9S-lipoxygenase activity; oxidoreductase activity, acting on single donors with incorporation of molecular oxygen, incorporation of two atoms of oxygen	cytosol	B-CELL; FORESKIN; HAIR; HAIR FOLLICLE; KERATINOCYTE; SKIN; SKIN	skin 1 - keratinocytes; skin 2 - epidermal cells
P16050	ALOX15	apoptotic cell clearance; arachidonic acid metabolic process; bone mineralization; cellular response to calcium ion; cellular response to interleukin-13; cytokine-mediated signaling pathway; hepoxilin biosynthetic process; inflammatory response; leukotriene metabolic process; lipoxin A4 biosynthetic process; lipoxygenase pathway; long-chain fatty acid biosynthetic process; negative regulation of …	arachidonate 12-lipoxygenase activity; arachidonate 15-lipoxygenase activity; eoxin A4 synthase activity; hepoxilin A3 synthase activity; hepoxilin-epoxide hydrolase activity; iron ion binding; phosphatidylinositol-4,5-bisphosphate binding	cytosol; extrinsic component of cytoplasmic side of plasma membrane; lipid droplet; membrane; plasma membrane	EOSINOPHIL; MONOCYTE	bone marrow - hematopoietic cells; bronchus - respiratory epithelial cells; fallopian tube - glandular cells; lung - macrophages; lymph node - non-germinal center cells; nasopharynx - respiratory epithelial cells; spleen - cells in red pulp; tonsil - non-germinal center cells
O15296	ALOX15B	apoptotic process; arachidonic acid metabolic process; hepoxilin biosynthetic process; linoleic acid metabolic process; lipid metabolic process; lipoxygenase pathway; negative regulation of cell cycle; negative regulation of cell migration; negative regulation of cell proliferation; negative regulation of growth; positive regulation of chemokine secretion; positive regulation of keratinocyte diff…	arachidonate 15-lipoxygenase activity; arachidonate 8(S)-lipoxygenase activity; calcium ion binding; iron ion binding; linoleate 13S-lipoxygenase activity; lipid binding	cytoskeleton; cytosol; extracellular exosome; extrinsic component of membrane; intracellular; membrane; nucleus; plasma membrane	CORNEA; HAIR; LUNG; LYMPH; LYMPH NODE; OVARY; PROSTATE; SPINAL CORD	adrenal gland - glandular cells; appendix - glandular cells; breast - glandular cells; bronchus - respiratory epithelial cells; colon - glandular cells; endometrium 1 - glandular cells; endometrium 2 - glandular cells; gallbladder - glandular cells; kidney - cells in tubules; lung - pneumocytes; nasopharynx - respiratory epithelial cells; ovary - follicle cells; prostate - glandular cells; rectum…
P09917	ALOX5	cytokine-mediated signaling pathway; interleukin-18-mediated signaling pathway; leukotriene biosynthetic process; leukotriene metabolic process; leukotriene production involved in inflammatory response; lipoxygenase pathway; long-chain fatty acid biosynthetic process; neutrophil degranulation	arachidonate 5-lipoxygenase activity; iron ion binding	cytosol; extracellular region; extracellular space; ficolin-1-rich granule lumen; nuclear envelope; nuclear envelope lumen; nuclear matrix; nuclear membrane; nucleoplasm; secretory granule lumen	-	appendix - lymphoid tissue; bone marrow - hematopoietic cells; caudate - glial cells; cerebellum - cells in granular layer; cerebral cortex - glial cells; endometrium 2 - glandular cells; hippocampus - glial cells; lung - macrophages; lymph node - germinal center cells; lymph node - non-germinal center cells; pancreas - islets of Langerhans; seminal vesicle - glandular cells; skin 1 - Langerhans;…
Q16671	AMHR2	anti-Mullerian hormone signaling pathway; BMP signaling pathway; female gonad development; male gonad development; Mullerian duct regression; negative regulation of anti-Mullerian hormone signaling pathway; sex differentiation; transforming growth factor beta receptor signaling pathway	anti-Mullerian hormone receptor activity; ATP binding; hormone binding; metal ion binding; transforming growth factor beta receptor activity, type II	integral component of plasma membrane; plasma membrane	-	-
Q9UJX4	ANAPC5	anaphase-promoting complex-dependent catabolic process; cell cycle; cell division; protein K11-linked ubiquitination	protein phosphatase binding	anaphase-promoting complex; cytosol; nucleoplasm; nucleus	-	adrenal gland - glandular cells; appendix - glandular cells; appendix - lymphoid tissue; bone marrow - hematopoietic cells; breast - adipocytes; breast - glandular cells; breast - myoepithelial cells; bronchus - respiratory epithelial cells; caudate - glial cells; caudate - neuronal cells; cerebellum - cells in granular layer; cerebellum - cells in molecular layer; cerebellum - Purkinje cells; ce…
Q15389	ANGPT1	activation of transmembrane receptor protein tyrosine kinase activity; cell differentiation; cell-substrate adhesion; glomerulus vasculature development; hemopoiesis; heparin biosynthetic process; in utero embryonic development; leukocyte migration; MAPK cascade; negative regulation of apoptotic process; negative regulation of cell adhesion; negative regulation of cytokine secretion involved in i…	Ras guanyl-nucleotide exchange factor activity; receptor tyrosine kinase binding	extracellular exosome; extracellular region; extracellular space; intracellular; membrane raft; microvillus; plasma membrane	-	adrenal gland - glandular cells; appendix - glandular cells; colon - glandular cells; duodenum - glandular cells; epididymis - glandular cells; gallbladder - glandular cells; kidney - cells in tubules; lung - macrophages; parathyroid gland - glandular cells; rectum - glandular cells; seminal vesicle - glandular cells; testis - cells in seminiferous ducts; testis - Leydig cells; thyroid gland - gl…
O15123	ANGPT2	angiogenesis; animal organ regeneration; cellular response to growth factor stimulus; germ cell development; glomerulus vasculature development; leukocyte migration; maternal process involved in female pregnancy; negative regulation of angiogenesis; negative regulation of blood vessel endothelial cell migration; negative regulation of cell-substrate adhesion; negative regulation of positive chemo…	metal ion binding; receptor tyrosine kinase binding; signaling receptor binding	cell projection; extracellular region; extracellular space; nucleus; plasma membrane	-	adrenal gland - glandular cells; appendix - glandular cells; bronchus - respiratory epithelial cells; caudate - neuronal cells; cerebellum - cells in granular layer; cerebellum - cells in molecular layer; cerebellum - Purkinje cells; cerebral cortex - endothelial cells; cerebral cortex - neuronal cells; cerebral cortex - neuropil; colon - endothelial cells; colon - glandular cells; colon - periph…
Q9Y264	ANGPT4	angiogenesis; cellular response to hypoxia; leukocyte migration; negative regulation of angiogenesis; negative regulation of apoptotic process; negative regulation of blood vessel endothelial cell migration; Notch signaling pathway; positive regulation of angiogenesis; positive regulation of blood vessel endothelial cell migration; positive regulation of endothelial cell migration; positive regul…	receptor tyrosine kinase binding; transmembrane receptor protein tyrosine kinase activator activity	extracellular region; extracellular space	LUNG	-
Q9Y5C1	ANGPTL3	acylglycerol homeostasis; angiogenesis; artery morphogenesis; cell-matrix adhesion; cholesterol homeostasis; cholesterol metabolic process; fatty acid metabolic process; glycerol metabolic process; integrin-mediated signaling pathway; lipid homeostasis; lipid storage; negative regulation of lipoprotein lipase activity; negative regulation of phospholipase activity; phospholipid catabolic process;…	enzyme inhibitor activity; growth factor activity; heparin binding; integrin binding; phospholipase inhibitor activity	cell surface; early endosome; extracellular region; extracellular space; Golgi apparatus; lamellipodium	ADIPOCYTE; FOOT; KIDNEY; LIVER; POD; WING	liver - hepatocytes
Q9BY76	ANGPTL4	angiogenesis; cell differentiation; negative regulation of apoptotic process; negative regulation of endothelial cell apoptotic process; negative regulation of lipoprotein lipase activity; positive regulation of angiogenesis; protein homooligomerization; regulation of lipid metabolic process; response to hypoxia; triglyceride homeostasis	enzyme inhibitor activity; identical protein binding	blood microparticle; extracellular region; extracellular space	BRAIN; EAR; HEART; KIDNEY; LIVER; LUNG; MUSCLE; PANCREAS; PLACENTA	adrenal gland - glandular cells; bone marrow - hematopoietic cells; breast - adipocytes; breast - glandular cells; breast - myoepithelial cells; bronchus - respiratory epithelial cells; caudate - glial cells; cerebellum - Purkinje cells; cerebral cortex - endothelial cells; cerebral cortex - glial cells; cerebral cortex - neuronal cells; cervix, uterine - squamous epithelial cells; esophagus - sq…
P16157	ANK1	cytoskeleton organization; ER to Golgi vesicle-mediated transport; exocytosis; maintenance of epithelial cell apical/basal polarity; positive regulation of organelle organization; protein localization to plasma membrane; signal transduction	ATPase binding; cytoskeletal adaptor activity; enzyme binding; spectrin binding; structural constituent of cytoskeleton; structural molecule activity	axolemma; basolateral plasma membrane; cytoskeleton; cytosol; M band; nucleus; plasma membrane; postsynaptic membrane; sarcolemma; sarcoplasmic reticulum; spectrin-associated cytoskeleton; Z disc	BRAIN; MUSCLE; SKELETAL MUSCLE	bone marrow - hematopoietic cells; cerebellum - Purkinje cells; skeletal muscle - myocytes
Q12955	ANK3	axonogenesis; cellular response to magnesium ion; cytoskeletal anchoring at plasma membrane; ER to Golgi vesicle-mediated transport; establishment of protein localization; Golgi to plasma membrane protein transport; magnesium ion homeostasis; maintenance of protein location in plasma membrane; membrane assembly; mitotic cytokinesis; negative regulation of delayed rectifier potassium channel activ…	cadherin binding; cytoskeletal protein binding; ion channel binding; protein binding, bridging; spectrin binding; structural constituent of cytoskeleton	axon initial segment; basolateral plasma membrane; cell surface; costamere; cytosol; dendrite; endoplasmic reticulum; Golgi apparatus; intercalated disc; lateral plasma membrane; lysosome; neuromuscular junction; neuron projection; node of Ranvier; plasma membrane; postsynaptic membrane; sarcolemma; sarcoplasmic reticulum; spectrin-associated cytoskeleton; T-tubule; Z disc	BRAIN; MUSCLE; NEURON	adrenal gland - glandular cells; appendix - glandular cells; bone marrow - hematopoietic cells; breast - glandular cells; breast - myoepithelial cells; bronchus - respiratory epithelial cells; cerebellum - cells in granular layer; cerebral cortex - neuronal cells; cerebral cortex - neuropil; cervix, uterine - glandular cells; cervix, uterine - squamous epithelial cells; colon - endothelial cells;…
Q9H9E1	ANKRA2	regulation of protein complex assembly; regulation of transcription by RNA polymerase II	histone deacetylase binding; low-density lipoprotein particle receptor binding; protein kinase binding; transcription coregulator activity; ubiquitin protein ligase binding	cytoskeleton; cytosol; membrane; nucleus; protein-containing complex	-	-
Q6ZTN6	ANKRD13D	-	-	cytoplasm; late endosome; plasma membrane	-	adrenal gland - glandular cells; appendix - glandular cells; appendix - lymphoid tissue; breast - myoepithelial cells; bronchus - respiratory epithelial cells; caudate - neuronal cells; cerebellum - Purkinje cells; cerebral cortex - neuronal cells; cervix, uterine - squamous epithelial cells; colon - endothelial cells; colon - glandular cells; colon - peripheral nerve/ganglion; duodenum - glandul…
Q7Z6G8	ANKS1B	regulation of synaptic plasticity by receptor localization to synapse	ephrin receptor binding	Cajal body; cell junction; cytosol; dendritic spine; intracellular membrane-bounded organelle; plasma membrane; postsynaptic density; postsynaptic membrane	BRAIN; BRAIN; BRAIN; FETAL BRAIN; TESTIS	-
Q92688	ANP32B	activation of cysteine-type endopeptidase activity involved in apoptotic process; histone exchange; inner ear development; negative regulation of cell differentiation; nucleosome assembly; positive regulation of protein export from nucleus; roof of mouth development; vasculature development; ventricular system development	histone binding; RNA polymerase binding	cytoplasm; extracellular exosome; nucleus	EAR; HEART; LUNG; PANCREAS; PLACENTA; PROSTATE; SPLEEN; THYMUS	adrenal gland - glandular cells; appendix - glandular cells; appendix - lymphoid tissue; bone marrow - hematopoietic cells; breast - adipocytes; breast - glandular cells; breast - myoepithelial cells; bronchus - respiratory epithelial cells; caudate - neuronal cells; cerebellum - cells in granular layer; cerebellum - cells in molecular layer; cerebellum - Purkinje cells; cerebral cortex - endothe…
Q9H6X2	ANTXR1	actin cytoskeleton reorganization; blood vessel development; negative regulation of extracellular matrix assembly; positive regulation of metallopeptidase activity; reproductive process; substrate adhesion-dependent cell spreading	actin filament binding; collagen binding; metal ion binding; transmembrane signaling receptor activity	cell surface; endosome membrane; external side of plasma membrane; filopodium membrane; integral component of membrane; lamellipodium membrane; plasma membrane	ENDOTHELIAL CELL; ENDOTHELIAL CELL; UMBILICAL VEIN; UMBILICAL VEIN ENDOTHELIAL CELL; VEIN	-
P50995	ANXA11	cytokinetic process; phagocytosis; response to calcium ion	calcium ion binding; calcium-dependent phospholipid binding; calcium-dependent protein binding; MHC class II protein complex binding; phosphatidylethanolamine binding; RNA binding; S100 protein binding	azurophil granule; cytoplasm; cytosol; extracellular exosome; melanosome; membrane; midbody; nuclear envelope; nucleoplasm; phagocytic vesicle; specific granule; spindle	-	adrenal gland - glandular cells; appendix - glandular cells; appendix - lymphoid tissue; bone marrow - hematopoietic cells; breast - adipocytes; breast - glandular cells; breast - myoepithelial cells; bronchus - respiratory epithelial cells; caudate - glial cells; caudate - neuronal cells; cerebellum - cells in granular layer; cerebellum - cells in molecular layer; cerebellum - Purkinje cells; ce…
P07355	ANXA2	angiogenesis; body fluid secretion; catabolism by host of symbiont protein; collagen fibril organization; fibrinolysis; interleukin-12-mediated signaling pathway; membrane raft assembly; negative regulation by host of symbiont molecular function; negative regulation of development of symbiont involved in interaction with host; negative regulation of low-density lipoprotein particle receptor catab…	bone sialoprotein binding; cadherin binding involved in cell-cell adhesion; calcium ion binding; calcium-dependent phospholipid binding; calcium-dependent protein binding; cytoskeletal protein binding; identical protein binding; molecular function regulator; phosphatidylinositol-4,5-bisphosphate binding; phospholipase A2 inhibitor activity; protease binding; Rab GTPase binding; RNA binding; S100 …	azurophil granule lumen; basement membrane; basolateral plasma membrane; cell cortex; cell surface; cell-cell adherens junction; collagen-containing extracellular matrix; cytoplasm; cytosol; early endosome; endosome; extracellular exosome; extracellular region; extracellular space; extrinsic component of plasma membrane; late endosome membrane; lipid droplet; lysosomal membrane; macropinosome; me…	-	appendix - glandular cells; appendix - lymphoid tissue; bone marrow - hematopoietic cells; breast - adipocytes; breast - glandular cells; breast - myoepithelial cells; bronchus - respiratory epithelial cells; cerebral cortex - endothelial cells; cervix, uterine - glandular cells; cervix, uterine - squamous epithelial cells; colon - endothelial cells; colon - glandular cells; colon - peripheral ne…
Q06278	AOX1	drug metabolic process; oxidation-reduction process; vitamin B6 metabolic process; xanthine catabolic process	2 iron, 2 sulfur cluster binding; aldehyde oxidase activity; electron transfer activity; flavin adenine dinucleotide binding; geranial; heptaldehyde; identical protein binding; iron ion binding; molybdopterin cofactor binding; NAD binding; oxidoreductase activity, acting on CH-OH group of donors; oxidoreductase activity, acting on the aldehyde or oxo group of donors; protein homodimerization acti…	cytosol; extracellular exosome	ADIPOSE TISSUE; LIVER; LUNG; MUSCLE; PANCREAS; SKELETAL MUSCLE	adrenal gland - glandular cells; appendix - glandular cells; breast - glandular cells; breast - myoepithelial cells; bronchus - respiratory epithelial cells; caudate - neuronal cells; cerebellum - Purkinje cells; cerebral cortex - endothelial cells; cerebral cortex - glial cells; cerebral cortex - neuronal cells; cerebral cortex - neuropil; colon - endothelial cells; colon - glandular cells; duod…
P63010	AP2B1	antigen processing and presentation of exogenous peptide antigen via MHC class II; aorta development; clathrin coat assembly; clathrin-dependent endocytosis; coronary vasculature development; ephrin receptor signaling pathway; intracellular protein transport; low-density lipoprotein particle clearance; low-density lipoprotein particle receptor catabolic process; membrane organization; negative re…	clathrin binding; protein-containing complex binding; signal sequence binding	AP-2 adaptor complex; clathrin-coated endocytic vesicle; clathrin-coated endocytic vesicle membrane; cytosol; endocytic vesicle membrane; endolysosome membrane; membrane; plasma membrane; trans-Golgi network	-	adrenal gland - glandular cells; appendix - glandular cells; caudate - glial cells; caudate - neuronal cells; cerebellum - cells in granular layer; cerebellum - cells in molecular layer; cerebellum - Purkinje cells; cerebral cortex - glial cells; cerebral cortex - neuronal cells; cerebral cortex - neuropil; cervix, uterine - squamous epithelial cells; colon - peripheral nerve/ganglion; duodenum -…
Q96CW1	AP2M1	antigen processing and presentation of exogenous peptide antigen via MHC class II; clathrin-dependent endocytosis; ephrin receptor signaling pathway; intracellular protein transport; low-density lipoprotein particle clearance; low-density lipoprotein particle receptor catabolic process; membrane organization; negative regulation of protein localization to plasma membrane; receptor internalization…	ion channel binding; lipid binding; low-density lipoprotein particle receptor binding; signal sequence binding; transporter activity	AP-2 adaptor complex; clathrin-coated endocytic vesicle; clathrin-coated endocytic vesicle membrane; cytosol; endocytic vesicle membrane; endolysosome membrane; extracellular exosome; lysosomal membrane; plasma membrane	-	-
P53680	AP2S1	antigen processing and presentation of exogenous peptide antigen via MHC class II; clathrin coat assembly; clathrin-dependent endocytosis; ephrin receptor signaling pathway; intracellular protein transport; low-density lipoprotein particle clearance; low-density lipoprotein particle receptor catabolic process; membrane organization; regulation of defense response to virus by virus; regulation of …	protein transporter activity; transporter activity	AP-2 adaptor complex; clathrin-coated endocytic vesicle; clathrin-coated endocytic vesicle membrane; cytosol; endocytic vesicle membrane; endolysosome membrane; plasma membrane	-	-
O14727	APAF1	activation of cysteine-type endopeptidase activity involved in apoptotic process; activation of cysteine-type endopeptidase activity involved in apoptotic process by cytochrome c; aging; apoptotic process; cardiac muscle cell apoptotic process; cell differentiation; cellular response to transforming growth factor beta stimulus; forebrain development; glial cell apoptotic process; intrinsic apopto…	ADP binding; ATP binding; cysteine-type endopeptidase activator activity involved in apoptotic process; heat shock protein binding; identical protein binding; nucleotide binding	apoptosome; cytosol; extracellular exosome; extracellular region; ficolin-1-rich granule lumen; nucleus; protein-containing complex; secretory granule lumen	BLOOD; BRAIN; EAR; FETAL BRAIN; HEART; KIDNEY; LEUKOCYTE; LIVER; LUNG; PERIPHERAL BLOOD; PERIPHERAL BLOOD LEUKOCYTE; SPLEEN	appendix - glandular cells; appendix - lymphoid tissue; bone marrow - hematopoietic cells; breast - glandular cells; breast - myoepithelial cells; bronchus - respiratory epithelial cells; caudate - glial cells; cerebral cortex - glial cells; colon - endothelial cells; colon - glandular cells; duodenum - glandular cells; endometrium 1 - glandular cells; endometrium 2 - glandular cells; epididymis …
O00213	APBB1	apoptotic process; axonogenesis; cell cycle arrest; cellular response to DNA damage stimulus; double-strand break repair; histone H4 acetylation; negative regulation of cell growth; negative regulation of thymidylate synthase biosynthetic process; negative regulation of transcription by RNA polymerase II; positive regulation of apoptotic process; positive regulation of DNA repair; positive regula…	amyloid-beta binding; chromatin binding; histone binding; proline-rich region binding; protein-containing complex binding; tau protein binding; transcription factor binding	cytoplasm; dendritic spine; growth cone; growth cone filopodium; growth cone lamellipodium; lamellipodium; main axon; neuronal cell body; nuclear speck; nucleoplasm; nucleus; perinuclear region of cytoplasm; plasma membrane; postsynaptic membrane; presynaptic membrane; protein-containing complex; synapse	BRAIN	adrenal gland - glandular cells; appendix - glandular cells; appendix - lymphoid tissue; bone marrow - hematopoietic cells; breast - glandular cells; breast - myoepithelial cells; bronchus - respiratory epithelial cells; caudate - glial cells; caudate - neuronal cells; cerebellum - cells in granular layer; cerebellum - Purkinje cells; cerebral cortex - endothelial cells; cerebral cortex - glial c…
Q7Z5R6	APBB1IP	positive regulation of cell adhesion; signal transduction; T cell activation via T cell receptor contact with antigen bound to MHC molecule on antigen presenting cell	-	cytoskeleton; cytosol; focal adhesion; lamellipodium; plasma membrane; T cell receptor complex	BONE; BONE MARROW; LEUKOCYTE; LYMPH; LYMPH NODE; SPLEEN; THYMUS	appendix - lymphoid tissue; bone marrow - hematopoietic cells; caudate - glial cells; cerebellum - cells in molecular layer; hippocampus - glial cells; lung - macrophages; lung - pneumocytes; lymph node - germinal center cells; lymph node - non-germinal center cells; skin 1 - Langerhans; spleen - cells in red pulp; spleen - cells in white pulp; tonsil - germinal center cells; tonsil - non-germina…
P25054	APC	beta-catenin destruction complex assembly; beta-catenin destruction complex disassembly; bicellular tight junction assembly; canonical Wnt signaling pathway; cell adhesion; cell cycle arrest; cell migration; cellular response to DNA damage stimulus; insulin receptor signaling pathway; mitotic cytokinesis; mitotic spindle assembly checkpoint; negative regulation of canonical Wnt signaling pathway;…	beta-catenin binding; dynein complex binding; gamma-catenin binding; identical protein binding; microtubule binding; microtubule plus-end binding; protein kinase binding; protein kinase regulator activity; ubiquitin protein ligase binding	adherens junction; beta-catenin destruction complex; bicellular tight junction; catenin complex; centrosome; cytoplasm; cytosol; kinetochore; lamellipodium; lateral plasma membrane; microtubule; nucleoplasm; nucleus; perinuclear region of cytoplasm; plasma membrane; ruffle membrane; Wnt signalosome	BLOOD; BLOOD; BRAIN; BRAIN; BRAIN; COLON; EAR; GASTRIC MUCOSA; HEART; INTESTINE; KIDNEY; LIVER; LUNG; MUSCLE; OVARY; PLACENTA; PROSTATE; SKELETAL MUSCLE; SMALL INTESTINE; SPLEEN; TESTIS; THYMUS	adrenal gland - glandular cells; appendix - glandular cells; bone marrow - hematopoietic cells; breast - glandular cells; bronchus - respiratory epithelial cells; cerebellum - Purkinje cells; cerebral cortex - neuropil; cervix, uterine - glandular cells; cervix, uterine - squamous epithelial cells; colon - endothelial cells; colon - glandular cells; duodenum - glandular cells; endometrium 1 - gla…
P27695	APEX1	aging; base-excision repair; base-excision repair, base-free sugar-phosphate removal; cell redox homeostasis; cellular response to cAMP; cellular response to hydrogen peroxide; cellular response to peptide hormone stimulus; DNA demethylation; DNA recombination; DNA repair; negative regulation of smooth muscle cell migration; positive regulation of G1/S transition of mitotic cell cycle; regulation…	3-5 exonuclease activity; chromatin DNA binding; class I DNA-(apurinic or apyrimidinic site) endonuclease activity; damaged DNA binding; DNA binding; DNA-(apurinic or apyrimidinic site) endonuclease activity; double-stranded DNA 3-5 exodeoxyribonuclease activity; double-stranded DNA exodeoxyribonuclease activity; double-stranded telomeric DNA binding; endodeoxyribonuclease activity; endonuclease …	centrosome; cytoplasm; endoplasmic reticulum; mitochondrion; nuclear chromosome, telomeric region; nuclear speck; nucleolus; nucleoplasm; nucleus; perinuclear region of cytoplasm; ribosome; transcription factor complex	-	adrenal gland - glandular cells; appendix - glandular cells; appendix - lymphoid tissue; bone marrow - hematopoietic cells; breast - adipocytes; breast - glandular cells; breast - myoepithelial cells; bronchus - respiratory epithelial cells; caudate - glial cells; caudate - neuronal cells; cerebellum - cells in granular layer; cerebellum - cells in molecular layer; cerebellum - Purkinje cells; ce…
Q96BI3	APH1A	amyloid precursor protein catabolic process; amyloid precursor protein metabolic process; amyloid-beta formation; membrane protein ectodomain proteolysis; membrane protein intracellular domain proteolysis; metanephros development; Notch receptor processing; Notch receptor processing, ligand-dependent; Notch signaling pathway; positive regulation of catalytic activity; protein processing	endopeptidase activity	endoplasmic reticulum; endoplasmic reticulum membrane; gamma-secretase complex; Golgi apparatus; Golgi cisterna membrane; integral component of membrane; integral component of plasma membrane; membrane; plasma membrane	BRAIN; EAR; EAR; HEART; INTESTINE; KIDNEY; LEUKOCYTE; LIVER; LUNG; MUSCLE; PLACENTA; SKELETAL MUSCLE; SMALL INTESTINE; SPLEEN; THYMUS	adrenal gland - glandular cells; appendix - glandular cells; appendix - lymphoid tissue; bone marrow - hematopoietic cells; breast - adipocytes; breast - glandular cells; breast - myoepithelial cells; bronchus - respiratory epithelial cells; caudate - glial cells; caudate - neuronal cells; cerebellum - cells in granular layer; cerebellum - cells in molecular layer; cerebellum - Purkinje cells; ce…
P35414	APLNR	adult heart development; angiogenesis; coronary vasculature development; gastrulation; G-protein coupled receptor signaling pathway; heart development; negative regulation of cAMP-mediated signaling; positive regulation of angiogenesis; positive regulation of blood vessel endothelial cell proliferation involved in sprouting angiogenesis; positive regulation of inhibitory G-protein coupled recepto…	G-protein coupled receptor activity; signaling receptor activity	integral component of plasma membrane; plasma membrane	ASTROCYTE; BRAIN; COLON; EAR; EMBRYO; GLIAL CELL; HEART; INTESTINE; KIDNEY; LUNG; NEURON; OVARY; PANCREAS; SMALL INTESTINE; SPLEEN; STEM; STOMACH; THYMUS	adrenal gland - glandular cells; bone marrow - hematopoietic cells; caudate - glial cells; caudate - neuronal cells; cerebral cortex - glial cells; cerebral cortex - neuronal cells; cerebral cortex - neuropil; cervix, uterine - squamous epithelial cells; colon - endothelial cells; colon - peripheral nerve/ganglion; duodenum - glandular cells; epididymis - glandular cells; esophagus - squamous epi…
P02647	APOA1	adrenal gland development; animal organ regeneration; blood vessel endothelial cell migration; cellular protein metabolic process; cholesterol biosynthetic process; cholesterol efflux; cholesterol homeostasis; cholesterol import; cholesterol metabolic process; cholesterol transport; chylomicron assembly; chylomicron remodeling; endothelial cell proliferation; glucocorticoid metabolic process; G-p…	amyloid-beta binding; apolipoprotein A-I receptor binding; apolipoprotein receptor binding; chemorepellent activity; cholesterol binding; cholesterol transporter activity; enzyme binding; heat shock protein binding; high-density lipoprotein particle binding; high-density lipoprotein particle receptor binding; identical protein binding; lipase inhibitor activity; phosphatidylcholine binding; phosp…	blood microparticle; cell surface; chylomicron; collagen-containing extracellular matrix; cytoplasmic vesicle; cytosol; discoidal high-density lipoprotein particle; early endosome; endocytic vesicle; endocytic vesicle lumen; endoplasmic reticulum lumen; extracellular exosome; extracellular region; extracellular space; extracellular vesicle; high-density lipoprotein particle; intermediate-density …	ARTERY; CORONARY ARTERY; INTESTINE; LIVER; PLASMA; SMALL INTESTINE	-
P02652	APOA2	acute inflammatory response; animal organ regeneration; cellular protein metabolic process; cholesterol efflux; cholesterol homeostasis; cholesterol metabolic process; chylomicron assembly; chylomicron remodeling; diacylglycerol catabolic process; high-density lipoprotein particle assembly; high-density lipoprotein particle clearance; high-density lipoprotein particle remodeling; lipoprotein meta…	apolipoprotein receptor binding; cholesterol binding; cholesterol transporter activity; heat shock protein binding; high-density lipoprotein particle binding; high-density lipoprotein particle receptor binding; lipase inhibitor activity; lipid binding; lipid transporter activity; phosphatidylcholine binding; phosphatidylcholine-sterol O-acyltransferase activator activity; phospholipid binding; pr…	blood microparticle; chylomicron; cytosol; early endosome; endoplasmic reticulum lumen; extracellular exosome; extracellular region; high-density lipoprotein particle; spherical high-density lipoprotein particle; very-low-density lipoprotein particle	INTESTINE; LIVER; PLASMA	-
Q6Q788	APOA5	acylglycerol homeostasis; cellular protein metabolic process; cholesterol biosynthetic process; cholesterol efflux; cholesterol homeostasis; high-density lipoprotein particle assembly; lipid transport; lipoprotein metabolic process; neuron projection regeneration; phosphatidylcholine metabolic process; phospholipid efflux; positive regulation of cholesterol esterification; positive regulation of …	cholesterol binding; cholesterol transporter activity; enzyme activator activity; enzyme binding; heparin binding; lipase activator activity; lipase binding; lipid binding; lipoprotein lipase activator activity; lipoprotein particle receptor binding; low-density lipoprotein particle receptor binding; phosphatidylcholine binding; phosphatidylcholine-sterol O-acyltransferase activator activity; pho…	blood microparticle; chylomicron; endoplasmic reticulum lumen; extracellular region; extracellular space; high-density lipoprotein particle; very-low-density lipoprotein particle	LIVER; PLASMA	-
P04114	APOB	artery morphogenesis; cellular protein metabolic process; cellular response to prostaglandin stimulus; cellular response to tumor necrosis factor; cholesterol efflux; cholesterol homeostasis; cholesterol metabolic process; cholesterol transport; chylomicron assembly; chylomicron remnant clearance; chylomicron remodeling; fertilization; flagellated sperm motility; in utero embryonic development; l…	cholesterol transporter activity; heparin binding; lipase binding; low-density lipoprotein particle receptor binding; phospholipid binding	chylomicron; chylomicron remnant; clathrin-coated endocytic vesicle membrane; cytoplasm; cytosol; early endosome; endocytic vesicle lumen; endoplasmic reticulum exit site; endoplasmic reticulum lumen; endoplasmic reticulum membrane; endosome lumen; endosome membrane; extracellular exosome; extracellular region; extracellular space; intermediate-density lipoprotein particle; intracellular membrane…	-	cervix, uterine - squamous epithelial cells; duodenum - glandular cells; esophagus - squamous epithelial cells; oral mucosa - squamous epithelial cells; skin 1 - melanocytes; skin 2 - epidermal cells; small intestine - glandular cells; stomach 1 - glandular cells
Q0VD83	APOBR	cholesterol metabolic process; lipid transport; receptor-mediated endocytosis; triglyceride metabolic process; very-low-density lipoprotein particle clearance	very-low-density lipoprotein particle receptor activity	chylomicron; low-density lipoprotein particle; membrane; plasma membrane; very-low-density lipoprotein particle	APPENDIX; BLOOD; BONE; BONE MARROW; BRAIN; EAR; ENDOTHELIAL CELL; HEART; KIDNEY; LEUKOCYTE; LIVER; LUNG; LYMPH; LYMPH NODE; MACROPHAGE; MONOCYTE; PANCREAS; PERIPHERAL BLOOD; PERIPHERAL BLOOD LEUKOCYTE; PLACENTA; SPLEEN; THYMUS	appendix - glandular cells; appendix - lymphoid tissue; bone marrow - hematopoietic cells; breast - adipocytes; breast - myoepithelial cells; cerebellum - cells in granular layer; cerebral cortex - endothelial cells; cerebral cortex - glial cells; cerebral cortex - neuropil; cervix, uterine - squamous epithelial cells; colon - endothelial cells; colon - glandular cells; duodenum - glandular cells…
P02649	APOE	AMPA glutamate receptor clustering; amyloid precursor protein metabolic process; artery morphogenesis; cellular calcium ion homeostasis; cellular protein metabolic process; cGMP-mediated signaling; cholesterol catabolic process; cholesterol efflux; cholesterol homeostasis; cholesterol metabolic process; chylomicron assembly; chylomicron remnant clearance; chylomicron remodeling; cytoskeleton orga…	amyloid-beta binding; antioxidant activity; cholesterol binding; cholesterol transporter activity; heparin binding; identical protein binding; lipid binding; lipid transporter activity; lipoprotein particle binding; low-density lipoprotein particle receptor binding; metal chelating activity; phosphatidylcholine-sterol O-acyltransferase activator activity; phospholipid binding; protein dimerizatio…	blood microparticle; chylomicron; clathrin-coated endocytic vesicle membrane; collagen-containing extracellular matrix; cytoplasm; dendrite; discoidal high-density lipoprotein particle; early endosome; endocytic vesicle lumen; endoplasmic reticulum; endoplasmic reticulum lumen; extracellular exosome; extracellular matrix; extracellular region; extracellular space; extracellular vesicle; Golgi app…	BRAIN; KIDNEY; LIP; LIP; LIP; LIVER; LUNG; MUSCLE; OVARY; PLASMA; SPLEEN	adrenal gland - glandular cells; bone marrow - hematopoietic cells; caudate - glial cells; caudate - neuronal cells; cerebellum - cells in granular layer; cerebellum - cells in molecular layer; cerebellum - Purkinje cells; cerebral cortex - endothelial cells; cerebral cortex - glial cells; cerebral cortex - neuronal cells; cerebral cortex - neuropil; hippocampus - glial cells; hippocampus - neuro…
Q92624	APPBP2	intracellular protein transport; intracellular transport	microtubule motor activity	cytoplasm; cytoplasmic vesicle membrane; microtubule; microtubule associated complex; nucleus	-	-
Q9UKG1	APPL1	cell cycle; cell proliferation; extrinsic apoptotic signaling pathway in absence of ligand; insulin receptor signaling pathway; regulation of glucose import; regulation of protein localization to plasma membrane; signal transduction	identical protein binding; protein kinase B binding	cytosol; early endosome; early endosome membrane; endosome membrane; extracellular exosome; nucleus; vesicle membrane	EAR; HEART; MUSCLE; OVARY; PANCREAS; SKELETAL MUSCLE	adrenal gland - glandular cells; appendix - glandular cells; appendix - lymphoid tissue; bone marrow - hematopoietic cells; breast - glandular cells; bronchus - respiratory epithelial cells; caudate - neuronal cells; cerebellum - cells in granular layer; cerebellum - Purkinje cells; cerebral cortex - endothelial cells; cerebral cortex - neuronal cells; cerebral cortex - neuropil; cervix, uterine …
O14520	AQP7	excretion; generation of precursor metabolites and energy; glycerol transport; water transport	glycerol channel activity; water channel activity	cell-cell junction; cytoplasm; integral component of plasma membrane; plasma membrane	-	-
P10275	AR	activation of prostate induction by androgen receptor signaling pathway; androgen receptor signaling pathway; animal organ formation; cell growth; cell proliferation; cell-cell signaling; cellular response to steroid hormone stimulus; cellular response to testosterone stimulus; epithelial cell differentiation involved in prostate gland development; epithelial cell morphogenesis; in utero embryoni…	androgen binding; androgen receptor activity; ATPase binding; beta-catenin binding; chromatin binding; DNA binding; DNA binding transcription factor activity; enzyme binding; nuclear receptor activity; POU domain binding; protein dimerization activity; RNA polymerase II proximal promoter sequence-specific DNA binding; RNA polymerase II transcription factor activity, sequence-specific DNA binding;…	cytoplasm; cytosol; nuclear chromatin; nuclear speck; nucleoplasm; nucleus; plasma membrane; protein-containing complex	EAR; HEART; MUSCLE; PROSTATE; SKELETAL MUSCLE; STROMAL CELL	breast - glandular cells; cervix, uterine - glandular cells; endometrium 1 - cells in endometrial stroma; endometrium 2 - cells in endometrial stroma; epididymis - glandular cells; fallopian tube - glandular cells; seminal vesicle - glandular cells; testis - cells in seminiferous ducts; testis - Leydig cells
P15514	AREG	cell proliferation; cell-cell signaling; COPII vesicle coating; dichotomous subdivision of terminal units involved in mammary gland duct morphogenesis; epidermal growth factor receptor signaling pathway; epithelial cell proliferation involved in mammary gland duct elongation; ER to Golgi vesicle-mediated transport; glial cell proliferation; G-protein coupled receptor signaling pathway; mammary gl…	cytokine activity; epidermal growth factor receptor binding; growth factor activity	cell surface; endoplasmic reticulum membrane; endoplasmic reticulum-Golgi intermediate compartment membrane; ER to Golgi transport vesicle membrane; extracellular space; Golgi membrane; integral component of membrane; nucleus	-	bone marrow - hematopoietic cells; gallbladder - glandular cells; placenta - trophoblastic cells; soft tissue 1 - fibroblasts; soft tissue 1 - peripheral nerve; soft tissue 2 - adipocytes; soft tissue 2 - fibroblasts; soft tissue 2 - peripheral nerve
P18085	ARF4	activation of phospholipase D activity; apical protein localization; brain development; cell migration; dendritic spine development; epidermal growth factor receptor signaling pathway; ER to Golgi vesicle-mediated transport; establishment or maintenance of epithelial cell apical/basal polarity; learning; negative regulation of apoptotic process; positive regulation of transcription by RNA polymer…	ARF guanyl-nucleotide exchange factor activity; epidermal growth factor receptor binding; GTP binding; GTPase activity	cytosol; dendritic spine; extracellular exosome; Golgi apparatus; membrane; ruffle membrane	-	-
P84085	ARF5	protein transport; retrograde vesicle-mediated transport, Golgi to ER	GTP binding; GTPase activity	extracellular exosome; Golgi apparatus; perinuclear region of cytoplasm; plasma membrane	-	-
P62330	ARF6	cell adhesion; cell cycle; cell division; cortical actin cytoskeleton organization; endocytic recycling; establishment of epithelial cell polarity; hepatocyte apoptotic process; liver development; myeloid cell apoptotic process; negative regulation of dendrite development; negative regulation of protein localization to cell surface; negative regulation of receptor-mediated endocytosis; positive r…	GTP binding; GTPase activity; protein N-terminus binding; thioesterase binding	cell cortex; cleavage furrow; cytosol; early endosome; endocytic vesicle; endosome; extracellular exosome; filopodium membrane; Flemming body; focal adhesion; Golgi apparatus; membrane; myelin sheath; plasma membrane; recycling endosome membrane; ruffle	EAR; HEART; KIDNEY; SUBSTANTIA NIGRA	adrenal gland - glandular cells; appendix - glandular cells; appendix - lymphoid tissue; breast - glandular cells; breast - myoepithelial cells; bronchus - respiratory epithelial cells; caudate - neuronal cells; cerebellum - cells in granular layer; cerebellum - cells in molecular layer; cerebellum - Purkinje cells; cerebral cortex - endothelial cells; cerebral cortex - neuronal cells; cerebral c…
P05089	ARG1	adaptive immune response; aging; arginine catabolic process; arginine catabolic process to ornithine; cellular response to dexamethasone stimulus; cellular response to glucagon stimulus; cellular response to hydrogen peroxide; cellular response to interleukin-4; cellular response to lipopolysaccharide; cellular response to transforming growth factor beta stimulus; collagen biosynthetic process; d…	arginase activity; manganese ion binding	azurophil granule lumen; cytoplasm; cytosol; extracellular region; extracellular space; mitochondrial outer membrane; neuron projection; neuronal cell body; nucleus; specific granule lumen	EAR; GRANULOCYTE; GRANULOMA; LEUKOCYTE; LUNG; LYMPH; LYMPHOID CELL; MACROPHAGE; STEM	bone marrow - hematopoietic cells; liver - hepatocytes
P78540	ARG2	adaptive immune response; arginine metabolic process; innate immune response; negative regulation of activated CD8-positive, alpha-beta T cell apoptotic process; negative regulation of CD4-positive, alpha-beta T cell proliferation; negative regulation of chemokine (C-C motif) ligand 4 production; negative regulation of chemokine (C-C motif) ligand 5 production; negative regulation of defense resp…	arginase activity; metal ion binding	mitochondrial matrix; mitochondrion	BRAIN; EAR; GLAND; GUT; HEART; KIDNEY; LIVER; LUNG; MACROPHAGE; MAMMARY GLAND; MUSCLE; PANCREAS; PLACENTA; PROSTATE; SKELETAL MUSCLE; TESTIS; UTERUS	bronchus - respiratory epithelial cells; caudate - neuronal cells; cerebellum - cells in granular layer; cerebral cortex - neuronal cells; cervix, uterine - squamous epithelial cells; colon - glandular cells; duodenum - glandular cells; endometrium 1 - glandular cells; endometrium 2 - glandular cells; epididymis - glandular cells; esophagus - squamous epithelial cells; gallbladder - glandular cel…
Q53QZ3	ARHGAP15	regulation of cell shape; regulation of small GTPase mediated signal transduction; signal transduction	GTPase activator activity	cytosol; membrane	LIVER; LUNG; LYMPH; LYMPHOID CELL	-
Q2M1Z3	ARHGAP31	regulation of small GTPase mediated signal transduction; small GTPase mediated signal transduction	GTPase activator activity; SH3 domain binding	cytosol; focal adhesion; lamellipodium	-	adrenal gland - glandular cells; appendix - glandular cells; bone marrow - hematopoietic cells; breast - glandular cells; bronchus - respiratory epithelial cells; cerebellum - cells in molecular layer; cerebellum - Purkinje cells; cerebral cortex - endothelial cells; cerebral cortex - glial cells; cerebral cortex - neuronal cells; cerebral cortex - neuropil; cervix, uterine - squamous epithelial …
Q9NRY4	ARHGAP35	axon guidance; axonal fasciculation; camera-type eye development; cell migration; cellular response to extracellular stimulus; central nervous system neuron axonogenesis; establishment or maintenance of actin cytoskeleton polarity; forebrain development; mammary gland development; negative regulation of Rho protein signal transduction; negative regulation of transcription by RNA polymerase II; ne…	DNA binding; GTP binding; GTPase activator activity; GTPase activity; phospholipid binding; RNA polymerase II regulatory region sequence-specific DNA binding; transcription corepressor activity; transcriptional repressor activity, RNA polymerase II transcription regulatory region sequence-specific DNA binding	actin cytoskeleton; ciliary basal body; cytoplasm; cytosol; nucleus; plasma membrane	NEUTROPHIL	adrenal gland - glandular cells; appendix - glandular cells; appendix - lymphoid tissue; bone marrow - hematopoietic cells; breast - adipocytes; breast - glandular cells; breast - myoepithelial cells; bronchus - respiratory epithelial cells; caudate - glial cells; caudate - neuronal cells; cerebellum - cells in molecular layer; cerebellum - Purkinje cells; cerebral cortex - endothelial cells; cer…
P98171	ARHGAP4	cytoskeleton organization; negative regulation of axon extension; negative regulation of cell migration; negative regulation of fibroblast migration; regulation of small GTPase mediated signal transduction; Rho protein signal transduction	GTPase activator activity; identical protein binding; Rac GTPase binding; SH3/SH2 adaptor activity	cytoplasm; cytosol; Golgi apparatus; growth cone; microtubule	HEMATOPOIETIC; LEUKOCYTE; LUNG; PLACENTA; SPLEEN; THYMUS	appendix - glandular cells; appendix - lymphoid tissue; bone marrow - hematopoietic cells; bronchus - respiratory epithelial cells; cerebellum - Purkinje cells; cerebral cortex - endothelial cells; colon - endothelial cells; duodenum - glandular cells; endometrium 1 - glandular cells; epididymis - glandular cells; kidney - cells in tubules; lung - macrophages; lymph node - germinal center cells; …
Q13017	ARHGAP5	cell adhesion; mammary gland development; regulation of small GTPase mediated signal transduction; Rho protein signal transduction	GTP binding; GTPase activator activity; GTPase activity; SH2 domain binding	cytoplasm; cytosol; endoplasmic reticulum; plasma membrane	FIBROBLAST; SKIN; SKIN FIBROBLAST	adrenal gland - glandular cells; bronchus - respiratory epithelial cells; caudate - neuronal cells; cerebral cortex - neuronal cells; cerebral cortex - neuropil; cervix, uterine - squamous epithelial cells; colon - glandular cells; endometrium 1 - glandular cells; endometrium 2 - glandular cells; epididymis - glandular cells; fallopian tube - glandular cells; gallbladder - glandular cells; hippoc…
Q9BRR9	ARHGAP9	neutrophil degranulation; regulation of small GTPase mediated signal transduction; signal transduction	GTPase activator activity; phosphatidylinositol-3,4,5-trisphosphate binding	cytosol; extracellular region; secretory granule lumen	BLOOD; LEUKOCYTE; PERIPHERAL BLOOD; SPLEEN; THYMUS	-
P52565	ARHGDIA	negative regulation of apoptotic process; negative regulation of axonogenesis; negative regulation of cell adhesion; positive regulation of axonogenesis; regulation of actin cytoskeleton reorganization; regulation of Rho protein signal transduction; regulation of small GTPase mediated signal transduction; semaphorin-plexin signaling pathway	GTPase activator activity; Rho GDP-dissociation inhibitor activity	cytoskeleton; cytosol; extracellular exosome	-	adrenal gland - glandular cells; appendix - glandular cells; appendix - lymphoid tissue; bone marrow - hematopoietic cells; breast - adipocytes; breast - glandular cells; breast - myoepithelial cells; bronchus - respiratory epithelial cells; caudate - neuronal cells; cerebellum - cells in molecular layer; cerebellum - Purkinje cells; cerebral cortex - endothelial cells; cerebral cortex - glial ce…
Q6ZSZ5	ARHGEF18	actin cytoskeleton organization; G-protein coupled receptor signaling pathway; positive regulation of apoptotic process; regulation of cell shape; regulation of Rho protein signal transduction; regulation of small GTPase mediated signal transduction; small GTPase mediated signal transduction; transforming growth factor beta receptor signaling pathway	guanyl-nucleotide exchange factor activity; Rho guanyl-nucleotide exchange factor activity	apical part of cell; apical plasma membrane; cell junction; cytoskeleton; cytosol; extracellular exosome; plasma membrane	KIDNEY; LIVER; MUSCLE; PANCREAS; SKELETAL MUSCLE; TESTIS	adrenal gland - glandular cells; appendix - glandular cells; appendix - lymphoid tissue; bone marrow - hematopoietic cells; breast - glandular cells; bronchus - respiratory epithelial cells; colon - endothelial cells; colon - glandular cells; colon - peripheral nerve/ganglion; duodenum - glandular cells; endometrium 2 - glandular cells; epididymis - glandular cells; esophagus - squamous epithelia…
Q15052	ARHGEF6	apoptotic process; G-protein coupled receptor signaling pathway; JNK cascade; lamellipodium assembly; positive regulation of apoptotic process; regulation of Rho protein signal transduction; regulation of small GTPase mediated signal transduction	GTPase activator activity; guanyl-nucleotide exchange factor activity; Rho guanyl-nucleotide exchange factor activity	cytosol; lamellipodium	-	adrenal gland - glandular cells; appendix - lymphoid tissue; bone marrow - hematopoietic cells; breast - glandular cells; breast - myoepithelial cells; bronchus - respiratory epithelial cells; colon - endothelial cells; colon - glandular cells; duodenum - glandular cells; endometrium 1 - cells in endometrial stroma; fallopian tube - glandular cells; kidney - cells in glomeruli; kidney - cells in …
O14497	ARID1A	androgen receptor signaling pathway; ATP-dependent chromatin remodeling; cardiac chamber development; cardiac muscle cell differentiation; cellular response to calcium ion; chromatin remodeling; chromatin-mediated maintenance of transcription; embryo implantation; forebrain development; formation of primary germ layer; glucocorticoid receptor signaling pathway; intracellular estrogen receptor sig…	DNA binding; ligand-dependent nuclear receptor binding; nucleosome binding; RNA polymerase II transcription factor activity, sequence-specific DNA binding; transcription coactivator activity	nBAF complex; npBAF complex; nuclear chromatin; nucleoplasm; nucleus; SWI/SNF complex	BRAIN; COLON; EAR; HEART; INTESTINE; KIDNEY; LIVER; LUNG; MUSCLE; OVARY; PANCREAS; PLACENTA; PROSTATE; SMALL INTESTINE; SPLEEN; TESTIS; THYMUS	adrenal gland - glandular cells; appendix - glandular cells; appendix - lymphoid tissue; bone marrow - hematopoietic cells; breast - glandular cells; breast - myoepithelial cells; bronchus - respiratory epithelial cells; caudate - glial cells; caudate - neuronal cells; cerebellum - cells in granular layer; cerebellum - cells in molecular layer; cerebellum - Purkinje cells; cerebral cortex - glial…
Q8NFD5	ARID1B	cellular response to angiotensin; chromatin-mediated maintenance of transcription; dendritic cell dendrite assembly; dendritic spine development; neuron-neuron synaptic transmission; response to ischemia; transcription, DNA-templated	DNA binding; RNA polymerase II transcription factor activity, sequence-specific DNA binding; transcription coactivator activity	cytosol; nBAF complex; nucleoplasm; plasma membrane; SWI/SNF complex	EAR; HEART; KIDNEY; MUSCLE; SKELETAL MUSCLE	adrenal gland - glandular cells; appendix - glandular cells; appendix - lymphoid tissue; bone marrow - hematopoietic cells; breast - adipocytes; breast - glandular cells; breast - myoepithelial cells; bronchus - respiratory epithelial cells; caudate - glial cells; caudate - neuronal cells; cerebellum - cells in granular layer; cerebellum - cells in molecular layer; cerebellum - Purkinje cells; ce…
Q9Y4X5	ARIH1	positive regulation of proteasomal ubiquitin-dependent protein catabolic process; protein polyubiquitination; protein ubiquitination; ubiquitin-dependent protein catabolic process	ubiquitin conjugating enzyme binding; ubiquitin protein ligase activity; ubiquitin protein ligase binding; ubiquitin-like protein transferase activity; ubiquitin-protein transferase activity; zinc ion binding	Cajal body; cytoplasm; cytosol; Lewy body; nuclear body; ubiquitin ligase complex	-	adrenal gland - glandular cells; appendix - glandular cells; bone marrow - hematopoietic cells; breast - adipocytes; breast - glandular cells; breast - myoepithelial cells; bronchus - respiratory epithelial cells; caudate - neuronal cells; cerebellum - Purkinje cells; cerebral cortex - endothelial cells; cerebral cortex - neuronal cells; cerebral cortex - neuropil; cervix, uterine - glandular cel…
P49703	ARL4D	protein secretion	GTP binding; GTPase activity	cytoplasm; nucleolus; plasma membrane	-	-
Q9NVJ2	ARL8B	cell cycle; cell division; chromosome segregation; lysosome localization	alpha-tubulin binding; beta-tubulin binding; GDP binding; GTP binding; GTPase activity	cytoplasm; extracellular exosome; late endosome membrane; lysosomal membrane; membrane; midbody; spindle midzone	-	adrenal gland - glandular cells; appendix - glandular cells; bone marrow - hematopoietic cells; breast - glandular cells; breast - myoepithelial cells; bronchus - respiratory epithelial cells; caudate - glial cells; caudate - neuronal cells; cerebellum - cells in granular layer; cerebellum - Purkinje cells; cerebral cortex - endothelial cells; cerebral cortex - glial cells; cerebral cortex - neur…
P27540	ARNT	cell differentiation; embryonic placenta development; mRNA transcription by RNA polymerase II; positive regulation of endothelial cell proliferation; positive regulation of erythrocyte differentiation; positive regulation of glycolytic process; positive regulation of hormone biosynthetic process; positive regulation of protein sumoylation; positive regulation of transcription by RNA polymerase II…	aryl hydrocarbon receptor activity; aryl hydrocarbon receptor binding; DNA binding transcription factor activity; enhancer binding; protein heterodimerization activity; protein homodimerization activity; RNA polymerase II transcription factor activity, sequence-specific DNA binding; sequence-specific double-stranded DNA binding; transcription coactivator activity; transcription factor binding	cytoplasm; nuclear body; nucleoplasm; nucleus; RNA polymerase II transcription factor complex	-	adrenal gland - glandular cells; appendix - glandular cells; appendix - lymphoid tissue; bone marrow - hematopoietic cells; breast - adipocytes; breast - glandular cells; breast - myoepithelial cells; bronchus - respiratory epithelial cells; caudate - neuronal cells; cerebral cortex - neuronal cells; cervix, uterine - glandular cells; cervix, uterine - squamous epithelial cells; colon - endotheli…
O00327	ARNTL	circadian regulation of gene expression; circadian rhythm; maternal process involved in parturition; negative regulation of fat cell differentiation; negative regulation of glucocorticoid receptor signaling pathway; negative regulation of TOR signaling; negative regulation of transcription, DNA-templated; oxidative stress-induced premature senescence; positive regulation of canonical Wnt signalin…	aryl hydrocarbon receptor binding; bHLH transcription factor binding; DNA binding; E-box binding; Hsp90 protein binding; protein heterodimerization activity; repressing transcription factor binding; RNA polymerase II distal enhancer sequence-specific DNA binding; RNA polymerase II transcription factor activity, sequence-specific DNA binding; sequence-specific DNA binding; transcription factor act…	chromatoid body; intracellular membrane-bounded organelle; nucleoplasm; nucleus; PML body; transcription factor complex	BRAIN; EAR; HAIR; HAIR FOLLICLE; HEART; MUSCLE; SKELETAL MUSCLE	adrenal gland - glandular cells; appendix - glandular cells; appendix - lymphoid tissue; bone marrow - hematopoietic cells; breast - glandular cells; breast - myoepithelial cells; bronchus - respiratory epithelial cells; caudate - glial cells; caudate - neuronal cells; cerebellum - cells in granular layer; cerebellum - cells in molecular layer; cerebral cortex - endothelial cells; cerebral cortex…
Q8WYA1	ARNTL2	circadian rhythm; entrainment of circadian clock; positive regulation of circadian rhythm; positive regulation of transcription by RNA polymerase II; positive regulation of transcription, DNA-templated; regulation of transcription by RNA polymerase II; regulation of transcription, DNA-templated; transcription, DNA-templated	DNA binding transcription factor activity; E-box binding; protein dimerization activity; RNA polymerase II transcription factor activity, sequence-specific DNA binding; transcription factor activity, RNA polymerase II proximal promoter sequence-specific DNA binding	cytoplasm; nucleolus; nucleus; transcription factor complex	AMYGDALA; BRAIN; BRAIN; BRAIN; EAR; EAR; ENDOTHELIAL CELL; ENDOTHELIAL CELL; FETAL BRAIN; HEART; HEART; HIPPOCAMPUS; KIDNEY; KIDNEY; LIVER; LUNG; LUNG; NEURON; PLACENTA; SUPRACHIASMATIC NUCLEUS; THALAMUS; THYMUS	-
O15145	ARPC3	actin polymerization-dependent cell motility; Arp2/3 complex-mediated actin nucleation; cellular response to nerve growth factor stimulus; ephrin receptor signaling pathway; Fc-gamma receptor signaling pathway involved in phagocytosis; membrane organization	actin binding; structural constituent of cytoskeleton	actin cytoskeleton; Arp2/3 protein complex; cytosol; extracellular exosome; filamentous actin; focal adhesion; growth cone leading edge; lamellipodium; membrane	-	adrenal gland - glandular cells; appendix - glandular cells; appendix - lymphoid tissue; bone marrow - hematopoietic cells; breast - glandular cells; bronchus - respiratory epithelial cells; caudate - glial cells; caudate - neuronal cells; cerebellum - cells in granular layer; cerebellum - cells in molecular layer; cerebellum - Purkinje cells; cerebral cortex - endothelial cells; cerebral cortex …
Q96B67	ARRDC3	fat pad development; negative regulation of adenylate cyclase-activating adrenergic receptor signaling pathway; negative regulation of heat generation; negative regulation of locomotion involved in locomotory behavior; positive regulation of ubiquitin-protein transferase activity; skin development; temperature homeostasis	beta-3 adrenergic receptor binding	early endosome; endosome; lysosome; plasma membrane	ADIPOCYTE; ADRENAL GLAND; BLOOD; BONE; BONE MARROW; COLON; GLAND; GLAND; INTESTINE; KIDNEY; LIVER; LUNG; LYMPH; LYMPH NODE; MUSCLE; PLACENTA; SKELETAL MUSCLE; SMALL INTESTINE; SPLEEN; THYMUS; THYROID; TRACHEA	-
Q6UWY0	ARSK	metabolic process	arylsulfatase activity; metal ion binding	endoplasmic reticulum lumen; extracellular region	-	adrenal gland - glandular cells; appendix - glandular cells; appendix - lymphoid tissue; breast - glandular cells; bronchus - respiratory epithelial cells; caudate - glial cells; caudate - neuronal cells; cerebellum - cells in granular layer; cerebellum - cells in molecular layer; cerebellum - Purkinje cells; cerebral cortex - neuropil; cervix, uterine - glandular cells; cervix, uterine - squamou…
Q9Y575	ASB3	intracellular signal transduction; post-translational protein modification	ubiquitin protein ligase binding; ubiquitin-protein transferase activity	cytoplasm; cytosol; nucleus; ubiquitin ligase complex	-	-
Q8N9N2	ASCC1	DNA dealkylation involved in DNA repair; regulation of transcription, DNA-templated; transcription, DNA-templated	RNA binding	neuromuscular junction; nucleoplasm; nucleus; transcription factor complex	-	adrenal gland - glandular cells; appendix - glandular cells; appendix - lymphoid tissue; breast - glandular cells; breast - myoepithelial cells; bronchus - respiratory epithelial cells; caudate - neuronal cells; cerebellum - cells in granular layer; cerebellum - cells in molecular layer; cerebellum - Purkinje cells; cerebral cortex - neuronal cells; cerebral cortex - neuropil; cervix, uterine - g…
Q9NVP2	ASF1B	cell differentiation; DNA replication-dependent nucleosome assembly; DNA replication-independent nucleosome assembly; multicellular organism development; regulation of transcription, DNA-templated; spermatogenesis; transcription, DNA-templated	histone binding	nuclear chromatin; nucleoplasm; protein-containing complex	COLON; INTESTINE; SMALL INTESTINE; TESTIS; THYMUS	-
Q9NR48	ASH1L	cell-cell signaling; decidualization; DNA packaging; histone H3-K36 dimethylation; interleukin-6 production; negative regulation of acute inflammatory response; negative regulation of I-kappaB kinase/NF-kappaB signaling; negative regulation of MAPK cascade; positive regulation of transcription by RNA polymerase II; post-embryonic development; single fertilization; skeletal system development; spe…	chromatin binding; DNA binding; histone methyltransferase activity (H3-K36 specific); histone methyltransferase activity (H3-K4 specific); histone-lysine N-methyltransferase activity; metal ion binding; RNA polymerase II transcription factor activity, sequence-specific DNA binding	bicellular tight junction; chromosome; Golgi apparatus; nucleoplasm; nucleus	BRAIN; EAR; HEART; KIDNEY	adrenal gland - glandular cells; bone marrow - hematopoietic cells; bronchus - respiratory epithelial cells; caudate - glial cells; cerebral cortex - neuronal cells; cervix, uterine - glandular cells; cervix, uterine - squamous epithelial cells; colon - glandular cells; epididymis - glandular cells; esophagus - squamous epithelial cells; fallopian tube - glandular cells; gallbladder - glandular c…
Q9UBL3	ASH2L	beta-catenin-TCF complex assembly; cellular response to DNA damage stimulus; hemopoiesis; histone H3-K4 methylation; positive regulation of cell proliferation; positive regulation of transcription by RNA polymerase II; regulation of megakaryocyte differentiation; regulation of transcription, DNA-templated; response to estrogen; transcription, DNA-templated	beta-catenin binding; euchromatin binding; histone-lysine N-methyltransferase activity; metal ion binding; transcription regulatory region DNA binding	histone methyltransferase complex; MLL1 complex; MLL3/4 complex; nuclear euchromatin; nucleoplasm; nucleus; Set1C/COMPASS complex	EAR; FETAL LUNG; HEART; KIDNEY; LEUKOCYTE; LIVER; LIVER; LUNG; LUNG; PROSTATE; TESTIS	adrenal gland - glandular cells; appendix - glandular cells; bone marrow - hematopoietic cells; breast - glandular cells; breast - myoepithelial cells; bronchus - respiratory epithelial cells; cerebral cortex - endothelial cells; cerebral cortex - glial cells; cerebral cortex - neuronal cells; cervix, uterine - glandular cells; cervix, uterine - squamous epithelial cells; colon - glandular cells;…
P04424	ASL	arginine biosynthetic process via ornithine; urea cycle	argininosuccinate lyase activity; identical protein binding	cytoplasm; cytosol; extracellular exosome	-	gallbladder - glandular cells; kidney - cells in tubules; liver - hepatocytes; spleen - cells in red pulp; stomach 1 - glandular cells; stomach 2 - glandular cells
P46597	ASMT	indolalkylamine biosynthetic process; melatonin biosynthetic process; translation	acetylserotonin O-methyltransferase activity; identical protein binding; O-methyltransferase activity; protein homodimerization activity; S-methyltransferase activity	cytosol	GLAND; PINEAL GLAND; RETINA	-
Q12797	ASPH	activation of cysteine-type endopeptidase activity; activation of store-operated calcium channel activity; calcium ion transmembrane transport; cellular response to calcium ion; detection of calcium ion; face morphogenesis; ion transmembrane transport; limb morphogenesis; muscle contraction; negative regulation of cell proliferation; pattern specification process; peptidyl-aspartic acid hydroxyla…	calcium ion binding; electron transfer activity; ion channel binding; peptide-aspartate beta-dioxygenase activity; structural constituent of muscle; structural molecule activity	calcium channel complex; cell; cortical endoplasmic reticulum; endoplasmic reticulum; endoplasmic reticulum membrane; integral component of endoplasmic reticulum membrane; integral component of membrane; junctional sarcoplasmic reticulum membrane; plasma membrane; sarcoplasmic reticulum lumen; sarcoplasmic reticulum membrane	BRAIN; EAR; HEART; KIDNEY; KIDNEY; LIVER; PANCREAS	-
P00966	ASS1	acute-phase response; aging; arginine biosynthetic process; argininosuccinate metabolic process; aspartate metabolic process; cellular response to amine stimulus; cellular response to amino acid stimulus; cellular response to ammonium ion; cellular response to cAMP; cellular response to dexamethasone stimulus; cellular response to glucagon stimulus; cellular response to interferon-gamma; cellular…	amino acid binding; argininosuccinate synthase activity; ATP binding; identical protein binding; RNA binding; toxic substance binding	cell body fiber; cytoplasm; cytosol; endoplasmic reticulum; extracellular exosome; lysosome; mitochondrial outer membrane; myelin sheath; nucleus; perikaryon	LIVER	adrenal gland - glandular cells; appendix - glandular cells; breast - adipocytes; bronchus - respiratory epithelial cells; caudate - neuronal cells; cerebral cortex - neuronal cells; cervix, uterine - glandular cells; cervix, uterine - squamous epithelial cells; colon - glandular cells; esophagus - squamous epithelial cells; fallopian tube - glandular cells; gallbladder - glandular cells; kidney …
Q6PL18	ATAD2	chromatin organization; negative regulation of chromatin silencing; positive regulation of transcription by RNA polymerase II; positive regulation of transcription, DNA-templated; regulation of transcription by RNA polymerase II; transcription, DNA-templated	ATP binding; ATPase activity; chromatin binding; histone binding	extracellular exosome; nucleoplasm; nucleus	OSTEOSARCOMA	adrenal gland - glandular cells; appendix - glandular cells; bone marrow - hematopoietic cells; breast - glandular cells; bronchus - respiratory epithelial cells; cervix, uterine - glandular cells; cervix, uterine - squamous epithelial cells; colon - glandular cells; duodenum - glandular cells; endometrium 1 - cells in endometrial stroma; endometrium 1 - glandular cells; endometrium 2 - glandular…
Q9NVI7	ATAD3A	negative regulation of apoptotic process; regulation of cell growth	ATP binding	integral component of membrane; mitochondrial inner membrane; mitochondrial nucleoid; mitochondrion	CARCINOMA; LUNG; LUNG ADENOCARCINOMA	adrenal gland - glandular cells; appendix - glandular cells; appendix - lymphoid tissue; bone marrow - hematopoietic cells; breast - glandular cells; breast - myoepithelial cells; bronchus - respiratory epithelial cells; caudate - glial cells; caudate - neuronal cells; cerebellum - cells in granular layer; cerebellum - Purkinje cells; cerebral cortex - endothelial cells; cerebral cortex - glial c…
Q96QE3	ATAD5	B cell proliferation; intrinsic apoptotic signaling pathway in response to DNA damage by p53 class mediator; isotype switching; negative regulation of intrinsic apoptotic signaling pathway in response to DNA damage by p53 class mediator; nuclear DNA replication; nucleic acid phosphodiester bond hydrolysis; positive regulation of B cell proliferation; positive regulation of isotype switching to Ig…	ATP binding	nucleus	-	-
P18846	ATF1	cellular protein-containing complex assembly; positive regulation of DNA replication; positive regulation of neuron projection development; positive regulation of transcription by RNA polymerase II; response to cobalt ion; response to organic cyclic compound	DNA binding transcription factor activity; identical protein binding; protein heterodimerization activity; protein-containing complex binding; RNA polymerase II regulatory region sequence-specific DNA binding; RNA polymerase II transcription factor activity, sequence-specific DNA binding; transcription factor activity, RNA polymerase II distal enhancer sequence-specific binding; transcriptional a…	ATF1-ATF4 transcription factor complex; nucleoplasm; nucleus	-	adrenal gland - glandular cells; appendix - glandular cells; appendix - lymphoid tissue; bone marrow - hematopoietic cells; breast - adipocytes; breast - glandular cells; breast - myoepithelial cells; bronchus - respiratory epithelial cells; caudate - glial cells; cerebellum - cells in granular layer; cerebellum - cells in molecular layer; cerebellum - Purkinje cells; cerebral cortex - glial cell…
P15336	ATF2	adipose tissue development; amelogenesis; cellular response to DNA damage stimulus; fat cell differentiation; intra-S DNA damage checkpoint; negative regulation of angiogenesis; negative regulation of epithelial cell proliferation; negative regulation of transcription by RNA polymerase II; outflow tract morphogenesis; positive regulation of cardiac muscle myoblast proliferation; positive regulati…	cAMP response element binding; cAMP response element binding protein binding; chromatin binding; DNA binding transcription factor activity; enhancer sequence-specific DNA binding; histone acetyltransferase activity; metal ion binding; protein heterodimerization activity; protein kinase binding; RNA polymerase II activating transcription factor binding; RNA polymerase II distal enhancer sequence-s…	cytoplasm; mitochondrial outer membrane; nucleoplasm; nucleus; site of double-strand break	BRAIN	adrenal gland - glandular cells; bone marrow - hematopoietic cells; breast - glandular cells; breast - myoepithelial cells; bronchus - respiratory epithelial cells; caudate - glial cells; caudate - neuronal cells; cerebellum - cells in granular layer; cerebellum - cells in molecular layer; cerebellum - Purkinje cells; cerebral cortex - endothelial cells; cerebral cortex - glial cells; cerebral co…
P18847	ATF3	cellular response to amino acid starvation; gluconeogenesis; negative regulation of ERK1 and ERK2 cascade; negative regulation of transcription by RNA polymerase II; PERK-mediated unfolded protein response; positive regulation of cell proliferation; positive regulation of TRAIL-activated apoptotic signaling pathway; positive regulation of transcription by RNA polymerase II; positive regulation of…	DNA binding transcription factor activity; identical protein binding; protein heterodimerization activity; protein homodimerization activity; RNA polymerase II proximal promoter sequence-specific DNA binding; RNA polymerase II regulatory region sequence-specific DNA binding; RNA polymerase II transcription factor activity, sequence-specific DNA binding; transcription corepressor activity; transcr…	CHOP-ATF3 complex; nucleolus; nucleoplasm; nucleus	-	adrenal gland - glandular cells; appendix - glandular cells; bone marrow - hematopoietic cells; breast - glandular cells; bronchus - respiratory epithelial cells; caudate - neuronal cells; cerebellum - Purkinje cells; cerebral cortex - neuronal cells; cervix, uterine - glandular cells; colon - glandular cells; duodenum - glandular cells; endometrium 1 - glandular cells; endometrium 2 - glandular …
P18848	ATF4	cellular amino acid metabolic process; cellular calcium ion homeostasis; cellular response to amino acid starvation; cellular response to dopamine; cellular response to glucose starvation; cellular response to oxygen-glucose deprivation; cellular response to UV; circadian regulation of gene expression; gamma-aminobutyric acid signaling pathway; gluconeogenesis; intrinsic apoptotic signaling pathw…	DNA binding; DNA binding transcription factor activity; leucine zipper domain binding; protein C-terminus binding; protein heterodimerization activity; protein kinase binding; RNA polymerase II distal enhancer sequence-specific DNA binding; RNA polymerase II proximal promoter sequence-specific DNA binding; RNA polymerase II transcription factor activity, sequence-specific DNA binding; RNA polymer…	ATF1-ATF4 transcription factor complex; ATF4-CREB1 transcription factor complex; CHOP-ATF4 complex; cytoplasm; dendrite membrane; Lewy body core; microtubule organizing center; neuron projection; nuclear periphery; nucleoplasm; nucleus; protein-containing complex	-	adrenal gland - glandular cells; appendix - glandular cells; bone marrow - hematopoietic cells; breast - glandular cells; bronchus - respiratory epithelial cells; caudate - glial cells; cerebellum - cells in granular layer; cerebellum - cells in molecular layer; cerebral cortex - glial cells; cervix, uterine - glandular cells; cervix, uterine - squamous epithelial cells; colon - endothelial cells…
Q86TL0	ATG4D	apoptotic process; autophagosome assembly; autophagy of mitochondrion; autophagy of nucleus; C-terminal protein lipidation; protein delipidation; protein targeting to membrane	cysteine-type endopeptidase activity	cytoplasm; cytosol; mitochondrial matrix	MUSCLE; SKELETAL MUSCLE; TESTIS	adrenal gland - glandular cells; appendix - glandular cells; bone marrow - hematopoietic cells; breast - glandular cells; bronchus - respiratory epithelial cells; caudate - neuronal cells; cerebellum - cells in molecular layer; cerebral cortex - endothelial cells; cerebral cortex - neuronal cells; cervix, uterine - glandular cells; cervix, uterine - squamous epithelial cells; colon - endothelial …
Q9H1Y0	ATG5	aggrephagy; antigen processing and presentation of endogenous antigen; apoptotic process; autophagosome assembly; autophagy; autophagy of host cells involved in interaction with symbiont; autophagy of mitochondrion; autophagy of nucleus; blood vessel remodeling; cellular homeostasis; cellular response to nitrogen starvation; cellular response to nitrosative stress; C-terminal protein lipidation; …	-	Atg12-Atg5-Atg16 complex; autophagosome; axoneme; cytoplasm; cytosol; ER-mitochondrion membrane contact site; membrane; phagocytic vesicle membrane; phagophore assembly site membrane	-	adrenal gland - glandular cells; appendix - glandular cells; appendix - lymphoid tissue; bone marrow - hematopoietic cells; breast - adipocytes; breast - glandular cells; breast - myoepithelial cells; bronchus - respiratory epithelial cells; caudate - glial cells; caudate - neuronal cells; cerebellum - cells in granular layer; cerebellum - cells in molecular layer; cerebellum - Purkinje cells; ce…
Q6DD88	ATL3	endoplasmic reticulum organization; Golgi organization; positive regulation of endoplasmic reticulum tubular network organization; protein homooligomerization	GTP binding; GTPase activity; identical protein binding	endoplasmic reticulum; endoplasmic reticulum tubular network; endoplasmic reticulum tubular network membrane; integral component of membrane; membrane	NERVOUS SYSTEM; NEURON; ROOT; STEM	-
Q13315	ATM	brain development; cell cycle arrest; cellular response to DNA damage stimulus; cellular response to gamma radiation; cellular response to nitrosative stress; cellular response to X-ray; determination of adult lifespan; DNA damage induced protein phosphorylation; DNA damage response, signal transduction by p53 class mediator resulting in cell cycle arrest; DNA double-strand break processing; DNA …	1-phosphatidylinositol-3-kinase activity; ATP binding; DNA binding; DNA-dependent protein kinase activity; protein dimerization activity; protein N-terminus binding; protein serine/threonine kinase activity; protein-containing complex binding	cytoplasmic vesicle; DNA repair complex; nucleolus; nucleoplasm; nucleus; spindle	BRAIN; COLON; EAR; HEART; INTESTINE; KIDNEY; LEUKOCYTE; LIVER; LUNG; MUSCLE; OVARY; PANCREAS; PLACENTA; SKELETAL MUSCLE; SMALL INTESTINE; SPLEEN; TESTIS; THYMUS	adrenal gland - glandular cells; appendix - glandular cells; appendix - lymphoid tissue; bone marrow - hematopoietic cells; breast - adipocytes; breast - glandular cells; breast - myoepithelial cells; bronchus - respiratory epithelial cells; caudate - glial cells; caudate - neuronal cells; cerebellum - cells in granular layer; cerebellum - cells in molecular layer; cerebellum - Purkinje cells; ce…
P05023	ATP1A1	cardiac muscle cell action potential involved in contraction; cell communication by electrical coupling involved in cardiac conduction; cellular potassium ion homeostasis; cellular response to mechanical stimulus; cellular response to steroid hormone stimulus; cellular sodium ion homeostasis; membrane hyperpolarization; membrane repolarization; membrane repolarization during cardiac muscle cell a…	ADP binding; ankyrin binding; ATP binding; chaperone binding; phosphatase activity; phosphatidylinositol 3-kinase binding; potassium ion binding; protein domain specific binding; protein kinase binding; sodium; sodium ion binding; steroid hormone binding	apical plasma membrane; basolateral plasma membrane; caveola; endoplasmic reticulum; endosome; extracellular exosome; extracellular vesicle; Golgi apparatus; integral component of membrane; intercalated disc; melanosome; membrane; myelin sheath; plasma membrane; postsynaptic density; protein-containing complex; sarcolemma; sodium; T-tubule	-	adrenal gland - glandular cells; appendix - glandular cells; breast - glandular cells; breast - myoepithelial cells; bronchus - respiratory epithelial cells; caudate - glial cells; cerebellum - cells in granular layer; cerebellum - cells in molecular layer; cerebral cortex - neuropil; cervix, uterine - glandular cells; cervix, uterine - squamous epithelial cells; colon - glandular cells; colon - …
P13637	ATP1A3	cell communication by electrical coupling involved in cardiac conduction; cellular potassium ion homeostasis; cellular response to amyloid-beta; cellular response to steroid hormone stimulus; cellular sodium ion homeostasis; neuron projection maintenance; potassium ion import; regulation of resting membrane potential; response to glycoside; sodium ion export across plasma membrane	amyloid-beta binding; ATP binding; chaperone binding; metal ion binding; sodium; steroid hormone binding	axon; endoplasmic reticulum; extracellular vesicle; Golgi apparatus; integral component of membrane; membrane; neuronal cell body; neuronal cell body membrane; plasma membrane; sodium; synapse	-	cerebellum - cells in granular layer; cerebellum - cells in molecular layer; cerebral cortex - neuropil; heart muscle - myocytes
O14983	ATP2A1	apoptotic mitochondrial changes; calcium ion import; calcium ion transport; intrinsic apoptotic signaling pathway in response to endoplasmic reticulum stress; ion transmembrane transport; maintenance of mitochondrion location; negative regulation of endoplasmic reticulum calcium ion concentration; negative regulation of striated muscle contraction; positive regulation of endoplasmic reticulum cal…	ATP binding; ATPase activity; calcium ion binding; calcium-transporting ATPase activity; protein homodimerization activity	calcium channel complex; endoplasmic reticulum membrane; endoplasmic reticulum-Golgi intermediate compartment; H zone; I band; integral component of membrane; membrane; mitochondrion; perinuclear region of cytoplasm; platelet dense tubular network membrane; sarcoplasmic reticulum; sarcoplasmic reticulum membrane	FIBER; MUSCLE; SKELETAL MUSCLE	skeletal muscle - myocytes
P16615	ATP2A2	calcium ion import into sarcoplasmic reticulum; calcium ion transmembrane transport; calcium ion transport from cytosol to endoplasmic reticulum; cardiac muscle hypertrophy in response to stress; cell adhesion; cellular calcium ion homeostasis; cellular response to oxidative stress; endoplasmic reticulum calcium ion homeostasis; epidermis development; ER-nucleus signaling pathway; ion transmembra…	ATP binding; calcium ion binding; calcium-transporting ATPase activity; calcium-transporting ATPase activity involved in regulation of cardiac muscle cell membrane potential; enzyme binding; lutropin-choriogonadotropic hormone receptor binding; protein C-terminus binding; S100 protein binding	calcium ion-transporting ATPase complex; endoplasmic reticulum; endoplasmic reticulum membrane; extrinsic component of cytoplasmic side of plasma membrane; integral component of plasma membrane; longitudinal sarcoplasmic reticulum; membrane; nucleoplasm; perinuclear region of cytoplasm; platelet dense tubular network membrane; protein-containing complex; ribbon synapse; sarcoplasmic reticulum; sa…	BRAIN; EAR; EAR; EAR; EPIDERMIS; FETAL HEART; HEART; HEART; HEART; KIDNEY; KIDNEY; LIVER; LIVER; LUNG; LUNG; MUSCLE; MUSCLE; MUSCLE; MUSCLE; PANCREAS; PANCREAS; PLACENTA; PLACENTA; SKELETAL MUSCLE; SKELETAL MUSCLE; SKIN; SMOOTH MUSCLE	appendix - glandular cells; bronchus - respiratory epithelial cells; caudate - neuronal cells; cerebellum - Purkinje cells; cerebral cortex - neuronal cells; cerebral cortex - neuropil; colon - glandular cells; duodenum - glandular cells; endometrium 2 - glandular cells; epididymis - glandular cells; esophagus - squamous epithelial cells; fallopian tube - glandular cells; gallbladder - glandular …
Q01814	ATP2B2	calcium ion transport; ion transmembrane transport; neuron differentiation; regulation of cardiac conduction; regulation of cytosolic calcium ion concentration; sensory perception of sound	ATP binding; calcium ion binding; calcium-transporting ATPase activity; calmodulin binding; metal ion binding; PDZ domain binding; protein C-terminus binding	cell junction; cytoplasm; extracellular exosome; integral component of plasma membrane; intracellular membrane-bounded organelle; plasma membrane; synapse	BRAIN; BRAIN; BRAIN CORTEX; BRAIN CORTEX; EAR; EAR; HEART; HEART; HEART MUSCLE; HEART MUSCLE; KIDNEY; LIVER; LUNG; MUSCLE; MUSCLE; MUSCLE; SKELETAL MUSCLE; SKELETAL MUSCLE; STOMACH	caudate - glial cells; caudate - neuronal cells; cerebellum - cells in granular layer; cerebellum - cells in molecular layer; cerebellum - Purkinje cells; cerebral cortex - endothelial cells; cerebral cortex - glial cells; cerebral cortex - neuronal cells; cerebral cortex - neuropil; hippocampus - glial cells; hippocampus - neuronal cells; salivary gland - glandular cells
P25705	ATP5F1A	ATP biosynthetic process; cristae formation; lipid metabolic process; mitochondrial ATP synthesis coupled proton transport; negative regulation of endothelial cell proliferation; positive regulation of blood vessel endothelial cell migration	angiostatin binding; ATP binding; MHC class I protein binding; proton-transporting ATP synthase activity, rotational mechanism; RNA binding; transmembrane transporter activity	extracellular exosome; membrane; mitochondrial inner membrane; mitochondrial matrix; mitochondrial proton-transporting ATP synthase complex; mitochondrion; myelin sheath; plasma membrane; proton-transporting ATP synthase complex; proton-transporting ATP synthase complex, catalytic core F(1)	BRAIN; EAR; FETAL BRAIN; FETAL LUNG; GUT; HEART; KIDNEY; LIVER; LUNG; RETINA	adrenal gland - glandular cells; appendix - glandular cells; appendix - lymphoid tissue; bone marrow - hematopoietic cells; breast - adipocytes; breast - glandular cells; breast - myoepithelial cells; bronchus - respiratory epithelial cells; caudate - glial cells; caudate - neuronal cells; cerebellum - cells in granular layer; cerebellum - cells in molecular layer; cerebellum - Purkinje cells; ce…
P36542	ATP5F1C	ATP biosynthetic process; cristae formation; mitochondrial ATP synthesis coupled proton transport; oxidative phosphorylation	proton-transporting ATP synthase activity, rotational mechanism; RNA binding; transmembrane transporter activity	membrane; mitochondrial inner membrane; mitochondrial matrix; mitochondrial proton-transporting ATP synthase complex; mitochondrial proton-transporting ATP synthase complex, catalytic core F(1); mitochondrion; myelin sheath	AORTA; BRAIN; EAR; EAR; EAR; HEART; HEART; HEART; INTESTINE; KIDNEY; LIVER; LIVER; MUSCLE; SKELETAL MUSCLE; SKIN; STOMACH	adrenal gland - glandular cells; appendix - glandular cells; appendix - lymphoid tissue; bone marrow - hematopoietic cells; bronchus - respiratory epithelial cells; caudate - neuronal cells; cerebellum - cells in granular layer; cerebellum - cells in molecular layer; cerebral cortex - neuronal cells; cerebral cortex - neuropil; colon - glandular cells; duodenum - glandular cells; endometrium 1 - …
P48047	ATP5PO	ATP biosynthetic process; cristae formation; mitochondrial ATP synthesis coupled proton transport; proton transmembrane transport	ATPase activity; drug binding; proton-transporting ATP synthase activity, rotational mechanism; transmembrane transporter activity; transporter activity	mitochondrial inner membrane; mitochondrial proton-transporting ATP synthase complex; mitochondrion; nucleus; plasma membrane	-	adrenal gland - glandular cells; appendix - glandular cells; appendix - lymphoid tissue; bone marrow - hematopoietic cells; breast - glandular cells; breast - myoepithelial cells; bronchus - respiratory epithelial cells; caudate - glial cells; caudate - neuronal cells; cerebellum - cells in granular layer; cerebellum - cells in molecular layer; cerebellum - Purkinje cells; cerebral cortex - glial…
O75787	ATP6AP2	angiotensin maturation; eye pigmentation; head morphogenesis; neutrophil degranulation; positive regulation of transforming growth factor beta1 production; positive regulation of Wnt signaling pathway; regulation of MAPK cascade; rostrocaudal neural tube patterning	enzyme binding; signaling receptor activity	cell body; external side of plasma membrane; extracellular exosome; ficolin-1-rich granule membrane; integral component of membrane; neuron projection; plasma membrane; tertiary granule membrane	ARTERY; BRAIN; EAR; HEART; KIDNEY; KIDNEY; KIDNEY; KIDNEY CORTEX; LIVER; LUNG; MUSCLE; MUSCLE; PANCREAS; PLACENTA; PLACENTA; SMOOTH MUSCLE; TROPHOBLAST	adrenal gland - glandular cells; appendix - glandular cells; bone marrow - hematopoietic cells; breast - glandular cells; breast - myoepithelial cells; bronchus - respiratory epithelial cells; caudate - glial cells; cerebellum - cells in granular layer; cerebellum - cells in molecular layer; cerebellum - Purkinje cells; cerebral cortex - endothelial cells; cerebral cortex - glial cells; cerebral …
Q99437	ATP6V0B	ATP hydrolysis coupled proton transport; insulin receptor signaling pathway; ion transmembrane transport; proton transmembrane transport; regulation of macroautophagy; transferrin transport; vacuolar acidification	proton-transporting ATPase activity, rotational mechanism; transporter activity	endosome membrane; integral component of membrane; phagocytic vesicle membrane; vacuolar membrane; vacuolar proton-transporting V-type ATPase, V0 domain	-	-
Q5TC12	ATPAF1	mitochondrial proton-transporting ATP synthase complex assembly	-	mitochondrion	MUSCLE	adrenal gland - glandular cells; bone marrow - hematopoietic cells; breast - glandular cells; breast - myoepithelial cells; bronchus - respiratory epithelial cells; caudate - neuronal cells; cerebellum - cells in granular layer; cerebellum - Purkinje cells; cerebral cortex - endothelial cells; cerebral cortex - glial cells; cerebral cortex - neuronal cells; cervix, uterine - glandular cells; colo…
Q8WWM7	ATXN2L	regulation of cytoplasmic mRNA processing body assembly; stress granule assembly	cadherin binding; RNA binding	cytoplasmic stress granule; cytosol; membrane; nuclear speck	FETAL KIDNEY; HEMATOPOIETIC; KIDNEY; LYMPH; SPLEEN; TESTIS; THYMUS	adrenal gland - glandular cells; appendix - glandular cells; appendix - lymphoid tissue; bone marrow - hematopoietic cells; breast - glandular cells; breast - myoepithelial cells; bronchus - respiratory epithelial cells; cervix, uterine - glandular cells; cervix, uterine - squamous epithelial cells; colon - endothelial cells; colon - glandular cells; colon - peripheral nerve/ganglion; duodenum - …
P54252	ATXN3	actin cytoskeleton organization; cellular response to heat; cellular response to misfolded protein; chemical synaptic transmission; intermediate filament cytoskeleton organization; microtubule cytoskeleton organization; monoubiquitinated protein deubiquitination; nervous system development; nucleotide-excision repair; positive regulation of ERAD pathway; proteasome-mediated ubiquitin-dependent pr…	ATPase binding; identical protein binding; Lys48-specific deubiquitinase activity; Lys63-specific deubiquitinase activity; thiol-dependent ubiquitin-specific protease activity; thiol-dependent ubiquitinyl hydrolase activity; ubiquitin protein ligase binding	cytoplasm; cytosol; mitochondrial matrix; mitochondrial membrane; nuclear inclusion body; nuclear matrix; nucleolus; nucleoplasm; nucleus; plasma membrane	-	-
Q9Y679	AUP1	retrograde protein transport, ER to cytosol; ubiquitin-dependent ERAD pathway	ubiquitin binding; ubiquitin-protein transferase activator activity	extracellular exosome; Hrd1p ubiquitin ligase ERAD-L complex; integral component of endoplasmic reticulum membrane; membrane	BLOOD; BRAIN; EAR; HEART; KIDNEY; LEUKOCYTE; LIVER; MUSCLE; PLACENTA; PLATELET; SKELETAL MUSCLE	adrenal gland - glandular cells; appendix - glandular cells; bone marrow - hematopoietic cells; breast - glandular cells; breast - myoepithelial cells; bronchus - respiratory epithelial cells; caudate - glial cells; caudate - neuronal cells; cerebellum - cells in granular layer; cerebellum - cells in molecular layer; cerebellum - Purkinje cells; cerebral cortex - endothelial cells; cerebral corte…
Q9NQS1	AVEN	apoptotic process; negative regulation of apoptotic process	-	endomembrane system; intracellular; membrane	COLON; EAR; HEART; INTESTINE; KIDNEY; LIVER; MUSCLE; OVARY; PANCREAS; PROSTATE; SKELETAL MUSCLE; SMALL INTESTINE; SPLEEN; TESTIS; THYMUS	adrenal gland - glandular cells; appendix - glandular cells; appendix - lymphoid tissue; bone marrow - hematopoietic cells; breast - adipocytes; breast - glandular cells; breast - myoepithelial cells; bronchus - respiratory epithelial cells; caudate - glial cells; caudate - neuronal cells; cerebellum - cells in molecular layer; cerebellum - Purkinje cells; cerebral cortex - glial cells; cerebral …
O15169	AXIN1	activation of JUN kinase activity; activation of protein kinase activity; apoptotic process; axial mesoderm formation; beta-catenin destruction complex assembly; beta-catenin destruction complex disassembly; canonical Wnt signaling pathway; canonical Wnt signaling pathway involved in neural plate anterior/posterior pattern formation; cellular protein-containing complex assembly; cytoplasmic micro…	armadillo repeat domain binding; beta-catenin binding; enzyme binding; GTPase activator activity; identical protein binding; I-SMAD binding; protein homodimerization activity; protein kinase binding; protein-containing complex scaffold activity; receptor signaling complex scaffold activity; signaling adaptor activity; SMAD binding; ubiquitin protein ligase binding	beta-catenin destruction complex; cell periphery; cytoplasm; cytoplasmic vesicle; cytosol; lateral plasma membrane; nucleus; perinuclear region of cytoplasm	-	adrenal gland - glandular cells; appendix - glandular cells; appendix - lymphoid tissue; bone marrow - hematopoietic cells; breast - glandular cells; breast - myoepithelial cells; bronchus - respiratory epithelial cells; caudate - glial cells; caudate - neuronal cells; cerebellum - cells in granular layer; cerebellum - cells in molecular layer; cerebellum - Purkinje cells; cerebral cortex - endot…
Q9Y2T1	AXIN2	beta-catenin-TCF complex assembly; bone mineralization; cell proliferation; cellular protein localization; chondrocyte differentiation involved in endochondral bone morphogenesis; intramembranous ossification; maintenance of DNA repeat elements; mRNA stabilization; negative regulation of canonical Wnt signaling pathway; negative regulation of cell proliferation; negative regulation of osteoblast …	beta-catenin binding; enzyme binding; GTPase activator activity; I-SMAD binding; ubiquitin protein ligase binding	beta-catenin destruction complex; centrosome; cytoplasm; cytosol; nucleus; plasma membrane	BRAIN; LYMPH; LYMPHOBLAST	adrenal gland - glandular cells; appendix - glandular cells; appendix - lymphoid tissue; bone marrow - hematopoietic cells; breast - adipocytes; breast - glandular cells; breast - myoepithelial cells; bronchus - respiratory epithelial cells; caudate - glial cells; caudate - neuronal cells; cerebellum - cells in granular layer; cerebellum - cells in molecular layer; cerebellum - Purkinje cells; ce…
Q96A70	AZIN2	agmatine biosynthetic process; negative regulation of protein catabolic process; positive regulation of catalytic activity; positive regulation of polyamine transmembrane transport; putrescine biosynthetic process from ornithine; putrescine transport; spermatogenesis; trans-Golgi network membrane organization	arginine decarboxylase activity; ornithine decarboxylase activator activity; putrescine transmembrane transporter activity	axon; cis-Golgi network; cytoplasmic vesicle; cytosol; dendrite; endoplasmic reticulum-Golgi intermediate compartment membrane; granular vesicle; mitochondrion; nucleus; perikaryon; perinuclear region of cytoplasm; trans-Golgi network; transport vesicle	BRAIN; CEREBELLUM; CORPUS LUTEUM; HIPPOCAMPUS; LEYDIG CELL; MAST CELL; MEDULLA OBLONGATA; NEURON; OLIGODENDROCYTE; OVARY; SPERM; SPERMATOCYTE; TESTIS; TESTIS; THALAMUS	-
P61769	B2M	antibacterial humoral response; antigen processing and presentation of endogenous peptide antigen via MHC class I; antigen processing and presentation of exogenous peptide antigen via MHC class I, TAP-dependent; antigen processing and presentation of exogenous peptide antigen via MHC class I, TAP-independent; antigen processing and presentation of exogenous protein antigen via MHC class Ib, TAP-d…	identical protein binding	cytosol; early endosome lumen; early endosome membrane; endoplasmic reticulum lumen; ER to Golgi transport vesicle membrane; external side of plasma membrane; extracellular exosome; extracellular region; extracellular space; focal adhesion; Golgi apparatus; Golgi membrane; HFE-transferrin receptor complex; membrane; MHC class I protein complex; phagocytic vesicle membrane; plasma membrane; recycl…	-	adrenal gland - glandular cells; appendix - glandular cells; appendix - lymphoid tissue; bone marrow - hematopoietic cells; breast - adipocytes; breast - glandular cells; breast - myoepithelial cells; bronchus - respiratory epithelial cells; caudate - glial cells; caudate - neuronal cells; cerebellum - cells in granular layer; cerebellum - cells in molecular layer; cerebellum - Purkinje cells; ce…
P15291	B4GALT1	acute inflammatory response; angiogenesis involved in wound healing; binding of sperm to zona pellucida; branching morphogenesis of an epithelial tube; cell adhesion; development of secondary sexual characteristics; epithelial cell development; extracellular matrix organization; galactose metabolic process; keratan sulfate biosynthetic process; lactose biosynthetic process; leukocyte migration; m…	alpha-tubulin binding; beta-N-acetylglucosaminylglycopeptide beta-1,4-galactosyltransferase activity; beta-tubulin binding; cytoskeletal protein binding; galactosyltransferase activity; lactose synthase activity; manganese ion binding; N-acetyllactosamine synthase activity; protein homodimerization activity; UDP-galactosyltransferase activity	azurophil granule membrane; basolateral plasma membrane; brush border membrane; desmosome; external side of plasma membrane; extracellular exosome; extracellular space; filopodium; Golgi apparatus; Golgi cisterna membrane; Golgi membrane; Golgi trans cisterna; integral component of membrane; membrane; plasma membrane; secretory granule membrane	BRAIN	adrenal gland - glandular cells; appendix - glandular cells; appendix - lymphoid tissue; bone marrow - hematopoietic cells; breast - glandular cells; bronchus - respiratory epithelial cells; cerebral cortex - neuronal cells; cervix, uterine - glandular cells; cervix, uterine - squamous epithelial cells; colon - glandular cells; duodenum - glandular cells; endometrium 1 - cells in endometrial stro…
O43286	B4GALT5	keratan sulfate biosynthetic process; O-glycan processing; poly-N-acetyllactosamine biosynthetic process	beta-N-acetylglucosaminylglycopeptide beta-1,4-galactosyltransferase activity; galactosyltransferase activity; metal ion binding; N-acetyllactosamine synthase activity	Golgi cisterna membrane; Golgi membrane; integral component of membrane	-	-
Q9BYV9	BACH2	import into nucleus; protein ubiquitination; transcription by RNA polymerase II	DNA binding transcription factor activity; RNA polymerase II distal enhancer sequence-specific DNA binding; RNA polymerase II transcription factor activity, sequence-specific DNA binding; transcriptional repressor activity, RNA polymerase II distal enhancer sequence-specific binding	Cul3-RING ubiquitin ligase complex; cytosol; nucleus	B-CELL	adrenal gland - glandular cells; appendix - glandular cells; appendix - lymphoid tissue; bone marrow - hematopoietic cells; breast - glandular cells; bronchus - respiratory epithelial cells; cerebellum - cells in granular layer; cerebellum - Purkinje cells; cerebral cortex - neuronal cells; cerebral cortex - neuropil; colon - endothelial cells; colon - glandular cells; colon - peripheral nerve/ga…
Q92934	BAD	activation of cysteine-type endopeptidase activity; activation of cysteine-type endopeptidase activity involved in apoptotic process; ADP metabolic process; apoptotic process; ATP metabolic process; cellular process regulating host cell cycle in response to virus; cellular response to chromate; cellular response to hypoxia; cellular response to lipid; cellular response to mechanical stimulus; cel…	14-3-3 protein binding; cysteine-type endopeptidase activator activity involved in apoptotic process; lipid binding; phospholipid binding; protein heterodimerization activity; protein kinase B binding; protein kinase binding; protein phosphatase 2B binding	cytosol; mitochondrial outer membrane; mitochondrion	-	adrenal gland - glandular cells; appendix - glandular cells; appendix - lymphoid tissue; bone marrow - hematopoietic cells; breast - glandular cells; breast - myoepithelial cells; bronchus - respiratory epithelial cells; caudate - glial cells; caudate - neuronal cells; cerebellum - cells in granular layer; cerebellum - cells in molecular layer; cerebellum - Purkinje cells; cerebral cortex - endot…
Q99933	BAG1	apoptotic process; cell surface receptor signaling pathway; chaperone cofactor-dependent protein refolding; negative regulation of apoptotic process; regulation of cellular response to heat	adenyl-nucleotide exchange factor activity; chaperone binding; ubiquitin protein ligase binding	cytoplasm; cytosol; nucleus	COLON; LEUKEMIA; LEUKEMIA; LIVER; LYMPH; LYMPHOMA; MYOMETRIUM; OVARY; PROSTATE; TESTIS	appendix - glandular cells; appendix - lymphoid tissue; breast - glandular cells; breast - myoepithelial cells; bronchus - respiratory epithelial cells; caudate - glial cells; caudate - neuronal cells; cerebellum - cells in granular layer; cerebellum - cells in molecular layer; cerebellum - Purkinje cells; cerebral cortex - neuronal cells; cervix, uterine - glandular cells; cervix, uterine - squa…
O95816	BAG2	negative regulation of protein binding; negative regulation of protein ubiquitination; negative regulation of ubiquitin protein ligase activity; positive regulation of proteasomal protein catabolic process; positive regulation of protein processing; protein folding; protein metabolic process; protein stabilization; regulation of cellular response to heat	adenyl-nucleotide exchange factor activity; chaperone binding; heat shock protein binding; identical protein binding; ion channel binding; tau protein binding; ubiquitin protein ligase binding	axon; chaperone complex; cytosol; dendrite; dendritic microtubule	-	adrenal gland - glandular cells; appendix - lymphoid tissue; bone marrow - hematopoietic cells; bronchus - respiratory epithelial cells; endometrium 1 - cells in endometrial stroma; endometrium 2 - cells in endometrial stroma; heart muscle - myocytes; lung - macrophages; lung - pneumocytes; lymph node - germinal center cells; lymph node - non-germinal center cells; nasopharynx - respiratory epith…
O95429	BAG4	cellular response to epidermal growth factor stimulus; cellular response to tumor necrosis factor; negative regulation of apoptotic process; negative regulation of phosphatidylinositol-3,4,5-trisphosphate 5-phosphatase activity; negative regulation of protein targeting to mitochondrion; positive regulation of actin filament polymerization; positive regulation of cell adhesion; positive regulation…	adenyl-nucleotide exchange factor activity; chaperone binding; RNA binding; ubiquitin protein ligase binding	cytosol; nucleus; plasma membrane	-	adrenal gland - glandular cells; appendix - glandular cells; appendix - lymphoid tissue; bone marrow - hematopoietic cells; breast - adipocytes; breast - glandular cells; breast - myoepithelial cells; bronchus - respiratory epithelial cells; caudate - glial cells; caudate - neuronal cells; cerebellum - cells in granular layer; cerebellum - cells in molecular layer; cerebellum - Purkinje cells; ce…
Q9UHR4	BAIAP2L1	actin crosslink formation; actin filament bundle assembly; insulin receptor signaling pathway; plasma membrane organization; positive regulation of actin cytoskeleton reorganization; positive regulation of actin filament polymerization; regulation of insulin receptor signaling pathway; response to bacterium	actin binding; cadherin binding involved in cell-cell adhesion; proline-rich region binding	cell-cell adherens junction; cytoskeleton; cytosol; extracellular exosome; nucleoplasm; plasma membrane	-	adrenal gland - glandular cells; appendix - glandular cells; appendix - lymphoid tissue; bone marrow - hematopoietic cells; breast - adipocytes; breast - glandular cells; breast - myoepithelial cells; bronchus - respiratory epithelial cells; caudate - glial cells; caudate - neuronal cells; cerebellum - cells in granular layer; cerebellum - cells in molecular layer; cerebellum - Purkinje cells; ce…
Q16611	BAK1	activation of cysteine-type endopeptidase activity; activation of cysteine-type endopeptidase activity involved in apoptotic process by cytochrome c; aging; animal organ regeneration; apoptotic process; apoptotic process involved in blood vessel morphogenesis; apoptotic signaling pathway; B cell apoptotic process; B cell homeostasis; B cell negative selection; blood vessel remodeling; brain devel…	BH domain binding; chaperone binding; heat shock protein binding; identical protein binding; ion channel binding; metal ion binding; protein heterodimerization activity; protein homodimerization activity	BAK complex; cytosol; endoplasmic reticulum; integral component of mitochondrial outer membrane; mitochondrial outer membrane; mitochondrion; pore complex	EAR; HEART; MUSCLE; SKELETAL MUSCLE	adrenal gland - glandular cells; appendix - glandular cells; appendix - lymphoid tissue; bone marrow - hematopoietic cells; breast - glandular cells; breast - myoepithelial cells; bronchus - respiratory epithelial cells; caudate - glial cells; cerebellum - cells in molecular layer; cerebral cortex - glial cells; cervix, uterine - glandular cells; cervix, uterine - squamous epithelial cells; colon…
Q13145	BAMBI	cell migration; negative regulation of transforming growth factor beta receptor signaling pathway; positive regulation of canonical Wnt signaling pathway; positive regulation of cell proliferation; positive regulation of epithelial to mesenchymal transition; positive regulation of protein binding; positive regulation of transcription, DNA-templated; regulation of cell shape	frizzled binding; type II transforming growth factor beta receptor binding	cytoplasm; integral component of membrane; plasma membrane	GUT; KIDNEY; KIDNEY; KIDNEY CORTEX; LIVER; MELANOCYTE; MELANOMA; PLACENTA; PROSTATE; SKIN; SPLEEN	adrenal gland - glandular cells; appendix - glandular cells; appendix - lymphoid tissue; bone marrow - hematopoietic cells; breast - glandular cells; bronchus - respiratory epithelial cells; caudate - neuronal cells; cerebellum - Purkinje cells; cerebral cortex - neuronal cells; cerebral cortex - neuropil; colon - endothelial cells; colon - peripheral nerve/ganglion; endometrium 1 - glandular cel…
Q92560	BAP1	cellular protein modification process; macrophage homeostasis; monoubiquitinated histone H2A deubiquitination; monoubiquitinated protein deubiquitination; negative regulation of cell proliferation; positive regulation of protein targeting to mitochondrion; protein deubiquitination; protein K48-linked deubiquitination; regulation of cell cycle; regulation of cell growth; regulation of cytokine pro…	chromatin binding; peptidase activity; thiol-dependent ubiquitin-specific protease activity; thiol-dependent ubiquitinyl hydrolase activity	cytoplasm; cytosol; nucleoplasm; nucleus; PR-DUB complex	OVARY; PLACENTA; TESTIS	adrenal gland - glandular cells; appendix - glandular cells; appendix - lymphoid tissue; bone marrow - hematopoietic cells; breast - adipocytes; breast - glandular cells; breast - myoepithelial cells; bronchus - respiratory epithelial cells; caudate - glial cells; caudate - neuronal cells; cerebellum - cells in granular layer; cerebellum - cells in molecular layer; cerebellum - Purkinje cells; ce…
Q07812	BAX	activation of cysteine-type endopeptidase activity involved in apoptotic process; activation of cysteine-type endopeptidase activity involved in apoptotic process by cytochrome c; activation of cysteine-type endopeptidase activity involved in apoptotic signaling pathway; apoptotic mitochondrial changes; apoptotic process; apoptotic process involved in blood vessel morphogenesis; apoptotic process…	BH3 domain binding; channel activity; chaperone binding; Hsp70 protein binding; identical protein binding; lipid binding; protein heterodimerization activity; protein homodimerization activity	BAX complex; Bcl-2 family protein complex; cytoplasm; cytosol; endoplasmic reticulum; endoplasmic reticulum membrane; extracellular exosome; membrane; mitochondrial outer membrane; mitochondrial permeability transition pore complex; mitochondrion; nuclear envelope; nucleus; pore complex	BRAIN; BRAIN; CARCINOMA; CARCINOMA; CARCINOMA; CARCINOMA; COLON; COLON; COLON; COLON ADENOCARCINOMA; GLIAL TUMOR; HISTIOCYTIC LYMPHOMA; LEUKEMIA; LEUKEMIA; LUNG; LUNG; LUNG; LUNG CARCINOMA; LYMPH; LYMPH; LYMPHOBLAST; LYMPHOMA; LYMPHOMA; OVARY; OVARY; OVARY; PROSTATE; SKIN; SKIN; SPLEEN; SPLEEN; TESTIS; TESTIS	adrenal gland - glandular cells; appendix - glandular cells; appendix - lymphoid tissue; bone marrow - hematopoietic cells; breast - adipocytes; breast - glandular cells; breast - myoepithelial cells; bronchus - respiratory epithelial cells; caudate - glial cells; caudate - neuronal cells; cerebellum - cells in granular layer; cerebellum - cells in molecular layer; cerebellum - Purkinje cells; ce…
Q9BXH1	BBC3	activation of cysteine-type endopeptidase activity involved in apoptotic process; apoptotic signaling pathway; cellular response to DNA damage stimulus; cellular response to hypoxia; determination of adult lifespan; execution phase of apoptosis; intrinsic apoptotic signaling pathway in response to endoplasmic reticulum stress; negative regulation of endoplasmic reticulum calcium ion concentration…	-	cytosol; endoplasmic reticulum; mitochondrial outer membrane; mitochondrion	-	adrenal gland - glandular cells; appendix - glandular cells; bone marrow - hematopoietic cells; breast - glandular cells; breast - myoepithelial cells; bronchus - respiratory epithelial cells; cerebellum - Purkinje cells; cerebral cortex - neuronal cells; cervix, uterine - glandular cells; cervix, uterine - squamous epithelial cells; colon - glandular cells; duodenum - glandular cells; endometriu…
Q96PG8	BBC3	apoptotic process	ATPase binding	mitochondrion	-	adrenal gland - glandular cells; appendix - glandular cells; bone marrow - hematopoietic cells; breast - glandular cells; breast - myoepithelial cells; bronchus - respiratory epithelial cells; cerebellum - Purkinje cells; cerebral cortex - neuronal cells; cervix, uterine - glandular cells; cervix, uterine - squamous epithelial cells; colon - glandular cells; duodenum - glandular cells; endometriu…
P51572	BCAP31	antigen processing and presentation of peptide antigen via MHC class I; apoptotic process; calcium-mediated signaling using intracellular calcium source; ER to Golgi vesicle-mediated transport; intracellular protein transport; negative regulation of endoplasmic reticulum calcium ion concentration; positive regulation of cysteine-type endopeptidase activity involved in apoptotic process; positive …	MHC class I protein binding; protein-containing complex binding	clathrin-coated vesicle; cytosol; endoplasmic reticulum; endoplasmic reticulum membrane; endoplasmic reticulum-Golgi intermediate compartment membrane; Golgi cisterna membrane; integral component of lumenal side of endoplasmic reticulum membrane; integral component of plasma membrane; lipid droplet; membrane; mitochondrion; perinuclear endoplasmic reticulum	NEURON	adrenal gland - glandular cells; appendix - glandular cells; appendix - lymphoid tissue; bone marrow - hematopoietic cells; breast - glandular cells; breast - myoepithelial cells; bronchus - respiratory epithelial cells; caudate - glial cells; caudate - neuronal cells; cerebellum - cells in molecular layer; cerebellum - Purkinje cells; cerebral cortex - endothelial cells; cerebral cortex - glial …
P56945	BCAR1	actin filament organization; antigen receptor-mediated signaling pathway; B cell receptor signaling pathway; cell adhesion; cell chemotaxis; cell division; cell migration; cell proliferation; cellular response to hepatocyte growth factor stimulus; epidermal growth factor receptor signaling pathway; G-protein coupled receptor signaling pathway; hepatocyte growth factor receptor signaling pathway; …	protein kinase binding; SH3 domain binding	actin cytoskeleton; cytoplasm; cytosol; focal adhesion; lamellipodium; ruffle	B-CELL; BLOOD; LEUKOCYTE; LIVER; PERIPHERAL BLOOD; PERIPHERAL BLOOD LEUKOCYTE; TESTIS; THYMUS	appendix - glandular cells; appendix - lymphoid tissue; bone marrow - hematopoietic cells; breast - glandular cells; breast - myoepithelial cells; bronchus - respiratory epithelial cells; cerebellum - cells in granular layer; cerebellum - Purkinje cells; cerebral cortex - neuronal cells; cerebral cortex - neuropil; cervix, uterine - glandular cells; cervix, uterine - squamous epithelial cells; co…
Q9H6U6	BCAS3	activation of GTPase activity; angiogenesis; cellular response to estrogen stimulus; Golgi organization; microtubule organizing center organization; negative regulation of focal adhesion assembly; negative regulation of GTPase activity; positive regulation of actin cytoskeleton reorganization; positive regulation of catalytic activity; positive regulation of endothelial cell migration; positive r…	acetyltransferase activator activity; beta-tubulin binding; chromatin binding; histone acetyltransferase binding; histone binding; nuclear hormone receptor binding; transcription factor binding	cell leading edge; cell periphery; cytoplasm; cytoplasmic microtubule; intermediate filament cytoskeleton; nucleolus; nucleus; transcriptionally active chromatin	ADRENAL GLAND; BLOOD; BLOOD; BLOOD; BLOOD VESSEL; BRAIN; BRAIN; BRAIN; BRAIN TUMOR; COLON; EAR; EMBRYO; ENDOTHELIAL CELL; GLAND; HEART; INTESTINE; KIDNEY; LEUKOCYTE; LIVER; LUNG; MUSCLE; PLACENTA; PROSTATE; SKELETAL MUSCLE; SMALL INTESTINE; SPLEEN; STOMACH; TESTIS; THYROID	adrenal gland - glandular cells; appendix - glandular cells; bone marrow - hematopoietic cells; breast - glandular cells; breast - myoepithelial cells; bronchus - respiratory epithelial cells; caudate - glial cells; caudate - neuronal cells; cerebellum - cells in granular layer; cerebellum - cells in molecular layer; cerebellum - Purkinje cells; cerebral cortex - endothelial cells; cerebral corte…
O14874	BCKDK	branched-chain amino acid catabolic process; cellular amino acid catabolic process; phosphorylation	[3-methyl-2-oxobutanoate dehydrogenase (acetyl-transferring)] kinase activity; ATP binding; kinase activity; protein serine/threonine kinase activity	mitochondrial alpha-ketoglutarate dehydrogenase complex; mitochondrial matrix; mitochondrion	-	adrenal gland - glandular cells; appendix - glandular cells; appendix - lymphoid tissue; bone marrow - hematopoietic cells; breast - glandular cells; breast - myoepithelial cells; bronchus - respiratory epithelial cells; caudate - glial cells; caudate - neuronal cells; cerebellum - cells in granular layer; cerebellum - cells in molecular layer; cerebellum - Purkinje cells; cerebral cortex - endot…
O95999	BCL10	adaptive immune response; B cell apoptotic process; cell death; cellular defense response; cellular response to mechanical stimulus; Fc-epsilon receptor signaling pathway; I-kappaB kinase/NF-kappaB signaling; immunoglobulin mediated immune response; innate immune response; interleukin-6 biosynthetic process; lymphotoxin A biosynthetic process; negative regulation of mature B cell apoptotic proces…	enzyme binding; identical protein binding; kinase binding; NF-kappaB binding; protease binding; protein C-terminus binding; protein kinase B binding; protein kinase binding; protein self-association; transcription coactivator activity; transcription factor binding; ubiquitin protein ligase binding	CBM complex; cytoplasm; cytoplasmic microtubule; cytosol; immunological synapse; lysosome; membrane raft; nucleus; perinuclear region of cytoplasm; protein-containing complex	-	adrenal gland - glandular cells; appendix - glandular cells; appendix - lymphoid tissue; bronchus - respiratory epithelial cells; cerebral cortex - neuronal cells; cervix, uterine - glandular cells; cervix, uterine - squamous epithelial cells; colon - endothelial cells; colon - glandular cells; duodenum - glandular cells; endometrium 1 - glandular cells; endometrium 2 - glandular cells; epididymi…
P10415	BCL2	actin filament organization; apoptotic process; axon regeneration; axonogenesis; B cell homeostasis; B cell lineage commitment; B cell proliferation; B cell receptor signaling pathway; behavioral fear response; branching involved in ureteric bud morphogenesis; CD8-positive, alpha-beta T cell lineage commitment; cell aging; cell-cell adhesion; cellular response to DNA damage stimulus; cellular res…	BH3 domain binding; channel activity; channel inhibitor activity; identical protein binding; protease binding; protein heterodimerization activity; protein homodimerization activity; protein phosphatase 2A binding; sequence-specific DNA binding; transcription factor binding; ubiquitin protein ligase binding	cytoplasm; cytosol; endoplasmic reticulum; endoplasmic reticulum membrane; membrane; mitochondrial outer membrane; mitochondrion; myelin sheath; nuclear membrane; nucleoplasm; nucleus; pore complex; protein-containing complex	-	appendix - glandular cells; appendix - lymphoid tissue; bone marrow - hematopoietic cells; breast - adipocytes; breast - glandular cells; breast - myoepithelial cells; bronchus - respiratory epithelial cells; cervix, uterine - squamous epithelial cells; colon - glandular cells; colon - peripheral nerve/ganglion; duodenum - glandular cells; endometrium 1 - cells in endometrial stroma; endometrium …
Q16548	BCL2A1	extrinsic apoptotic signaling pathway in absence of ligand; intrinsic apoptotic signaling pathway in response to DNA damage; mitochondrial fusion; negative regulation of apoptotic process; positive regulation of apoptotic process; release of cytochrome c from mitochondria	channel activity; protein heterodimerization activity; protein homodimerization activity	mitochondrial outer membrane	BLOOD; BONE; HEMATOPOIETIC; HEMATOPOIETIC; INTESTINE; LUNG; MUSCLE; PERIPHERAL BLOOD; SMALL INTESTINE; SPLEEN; TESTIS	-
Q07817	BCL2L1	apoptotic mitochondrial changes; apoptotic process in bone marrow; cell proliferation; cellular process regulating host cell cycle in response to virus; cellular response to alkaloid; cellular response to amino acid stimulus; cellular response to gamma radiation; cytokine-mediated signaling pathway; endocytosis; extrinsic apoptotic signaling pathway in absence of ligand; fertilization; germ cell …	BH3 domain binding; identical protein binding; protein heterodimerization activity; protein homodimerization activity; protein kinase binding	Bcl-2 family protein complex; cell junction; centrosome; cytoplasm; cytosol; endoplasmic reticulum; integral component of membrane; mitochondrial inner membrane; mitochondrial matrix; mitochondrial outer membrane; mitochondrion; nuclear membrane; synaptic vesicle membrane	BRAIN; LYMPH; LYMPHOCYTE	adrenal gland - glandular cells; appendix - lymphoid tissue; bone marrow - hematopoietic cells; breast - myoepithelial cells; bronchus - respiratory epithelial cells; caudate - neuronal cells; cerebellum - cells in granular layer; cerebellum - Purkinje cells; cerebral cortex - endothelial cells; cerebral cortex - neuropil; colon - glandular cells; colon - peripheral nerve/ganglion; duodenum - gla…
Q9HD36	BCL2L10	activation of cysteine-type endopeptidase activity involved in apoptotic process; extrinsic apoptotic signaling pathway in absence of ligand; female gamete generation; intrinsic apoptotic signaling pathway in response to DNA damage; negative regulation of apoptotic process; negative regulation of intrinsic apoptotic signaling pathway; spermatogenesis	caspase binding; protein heterodimerization activity; protein homodimerization activity	cytosol; integral component of membrane; membrane; mitochondrial outer membrane; mitochondrion; nuclear membrane	KIDNEY; LIVER; LUNG	adrenal gland - glandular cells; caudate - neuronal cells; cerebellum - cells in granular layer; cerebellum - Purkinje cells; colon - endothelial cells; colon - peripheral nerve/ganglion; gallbladder - glandular cells; kidney - cells in tubules; liver - bile duct cells; liver - hepatocytes; skin 1 - fibroblasts; small intestine - glandular cells; soft tissue 1 - fibroblasts
O43521	BCL2L11	activation of cysteine-type endopeptidase activity involved in apoptotic process; apoptotic process; apoptotic process involved in embryonic digit morphogenesis; B cell apoptotic process; B cell homeostasis; brain development; cell-matrix adhesion; cellular process regulating host cell cycle in response to virus; cellular response to glucocorticoid stimulus; developmental pigmentation; ear develo…	dynein complex binding; microtubule binding; protein heterodimerization activity; protein kinase binding	Bcl-2 family protein complex; BIM-BCL-2 complex; BIM-BCL-xl complex; cytosol; endomembrane system; extrinsic component of membrane; mitochondrial outer membrane; mitochondrion	COLON; EAR; HEART; INTESTINE; KIDNEY; LIVER; PROSTATE; SMALL INTESTINE; SPLEEN; TESTIS	adrenal gland - glandular cells; appendix - glandular cells; appendix - lymphoid tissue; bone marrow - hematopoietic cells; breast - adipocytes; breast - glandular cells; breast - myoepithelial cells; bronchus - respiratory epithelial cells; caudate - neuronal cells; cerebellum - cells in granular layer; cerebellum - cells in molecular layer; cerebellum - Purkinje cells; cerebral cortex - endothe…
Q9HB09	BCL2L12	apoptotic process; inhibition of cysteine-type endopeptidase activity involved in apoptotic process; negative regulation of cellular senescence; negative regulation of intrinsic apoptotic signaling pathway in response to DNA damage by p53 class mediator; positive regulation of transcription by RNA polymerase II	p53 binding	membrane; nucleus	BONE; BONE MARROW; COLON; FETAL LIVER; INTESTINE; KIDNEY; LIVER; MUSCLE; PANCREAS; PLACENTA; PROSTATE; SKELETAL MUSCLE; SMALL INTESTINE; THYMUS	adrenal gland - glandular cells; appendix - glandular cells; appendix - lymphoid tissue; bone marrow - hematopoietic cells; breast - glandular cells; breast - myoepithelial cells; bronchus - respiratory epithelial cells; caudate - glial cells; cerebellum - cells in granular layer; cerebral cortex - endothelial cells; cerebral cortex - neuropil; cervix, uterine - glandular cells; cervix, uterine -…
Q9BXK5	BCL2L13	activation of cysteine-type endopeptidase activity involved in apoptotic process; apoptotic process	cysteine-type endopeptidase activator activity involved in apoptotic process	integral component of membrane; mitochondrial membrane; mitochondrion; nucleus	EAR; HEART; PANCREAS; PLACENTA	-
Q9BZR8	BCL2L14	apoptotic process; positive regulation of extrinsic apoptotic signaling pathway; regulation of apoptotic process	protein kinase binding	cytosol; endomembrane system; intracellular organelle; membrane	TESTIS	appendix - glandular cells; colon - endothelial cells; colon - glandular cells; duodenum - glandular cells; rectum - glandular cells; small intestine - glandular cells; stomach 1 - glandular cells; stomach 2 - glandular cells; testis - elongated or late spermatids; testis - Leydig cells; testis - round or early spermatids; testis - spermatogonia
Q5TBC7	BCL2L15	apoptotic process; regulation of apoptotic process	-	cytosol; nucleus	-	appendix - glandular cells; bone marrow - hematopoietic cells; colon - endothelial cells; colon - glandular cells; colon - peripheral nerve/ganglion; duodenum - glandular cells; endometrium 1 - cells in endometrial stroma; endometrium 1 - glandular cells; endometrium 2 - cells in endometrial stroma; endometrium 2 - glandular cells; esophagus - squamous epithelial cells; fallopian tube - glandular…
Q92843	BCL2L2	extrinsic apoptotic signaling pathway in absence of ligand; intrinsic apoptotic signaling pathway in response to DNA damage; negative regulation of apoptotic process; negative regulation of intrinsic apoptotic signaling pathway; Sertoli cell proliferation; spermatogenesis	BH domain binding; disordered domain specific binding; identical protein binding; protein heterodimerization activity; protein homodimerization activity	Bcl-2 family protein complex; cytosol; mitochondrial outer membrane	BRAIN; EAR; FIBROBLAST; GLAND; GLAND; HEART; INTESTINE; LIVER; LYMPH; MAMMARY GLAND; MUSCLE; MYELOID; OVARY; PANCREAS; SALIVA; SMALL INTESTINE; SPINAL CORD; SPLEEN; TESTIS; THYMUS	adrenal gland - glandular cells; appendix - glandular cells; appendix - glandular cells; appendix - lymphoid tissue; bone marrow - hematopoietic cells; breast - adipocytes; breast - glandular cells; breast - myoepithelial cells; bronchus - respiratory epithelial cells; caudate - glial cells; caudate - glial cells; caudate - neuronal cells; cerebellum - cells in granular layer; cerebellum - cells …
P20749	BCL3	antimicrobial humoral response; cellular response to DNA damage stimulus; defense response to bacterium; defense response to protozoan; DNA damage response, signal transduction by p53 class mediator; extracellular matrix organization; follicular dendritic cell differentiation; germinal center formation; humoral immune response mediated by circulating immunoglobulin; I-kappaB kinase/NF-kappaB sign…	DNA binding; DNA binding transcription factor activity; protein binding, bridging; transcription factor binding	Bcl3/NF-kappaB2 complex; Bcl3-Bcl10 complex; cytoplasm; cytosol; intracellular membrane-bounded organelle; midbody; nucleoplasm; nucleus; perinuclear region of cytoplasm; plasma membrane; protein-containing complex	-	appendix - glandular cells; appendix - lymphoid tissue; bone marrow - hematopoietic cells; bronchus - respiratory epithelial cells; caudate - neuronal cells; colon - glandular cells; duodenum - glandular cells; endometrium 1 - glandular cells; epididymis - glandular cells; esophagus - squamous epithelial cells; heart muscle - myocytes; lymph node - germinal center cells; lymph node - non-germinal…
P41182	BCL6	actin cytoskeleton organization; B cell differentiation; cell morphogenesis; cellular response to DNA damage stimulus; cytokine-mediated signaling pathway; erythrocyte development; germinal center formation; inflammatory response; negative regulation of B cell apoptotic process; negative regulation of cell growth; negative regulation of cell proliferation; negative regulation of cell-matrix adhes…	chromatin binding; chromatin DNA binding; DNA binding transcription factor activity; identical protein binding; intronic transcription regulatory region sequence-specific DNA binding; metal ion binding; RNA polymerase II regulatory region sequence-specific DNA binding; RNA polymerase II transcription factor activity, sequence-specific DNA binding; sequence-specific DNA binding; transcriptional re…	Golgi apparatus; nucleoplasm; nucleus	B-CELL; DENDRITIC CELL; GERM	appendix - glandular cells; appendix - lymphoid tissue; bone marrow - hematopoietic cells; bronchus - respiratory epithelial cells; cerebellum - Purkinje cells; cerebral cortex - neuronal cells; colon - glandular cells; duodenum - glandular cells; epididymis - glandular cells; fallopian tube - glandular cells; gallbladder - glandular cells; lymph node - germinal center cells; lymph node - non-ger…
Q9NYF8	BCLAF1	apoptotic process; cellular response to leukemia inhibitory factor; negative regulation of transcription, DNA-templated; positive regulation of apoptotic process; positive regulation of DNA-templated transcription, initiation; positive regulation of intrinsic apoptotic signaling pathway; positive regulation of response to DNA damage stimulus; regulation of DNA-templated transcription in response …	DNA binding; RNA binding	cytoplasm; nuclear speck; nucleoplasm; nucleus	-	adrenal gland - glandular cells; appendix - glandular cells; appendix - lymphoid tissue; bone marrow - hematopoietic cells; breast - adipocytes; breast - glandular cells; breast - myoepithelial cells; bronchus - respiratory epithelial cells; caudate - glial cells; caudate - neuronal cells; cerebellum - cells in granular layer; cerebellum - cells in molecular layer; cerebellum - Purkinje cells; ce…
Q02338	BDH1	ketone body biosynthetic process; ketone body catabolic process	3-hydroxybutyrate dehydrogenase activity	matrix side of mitochondrial inner membrane; mitochondrial matrix; mitochondrion; nucleoplasm	-	adrenal gland - glandular cells; appendix - glandular cells; appendix - lymphoid tissue; breast - glandular cells; bronchus - respiratory epithelial cells; caudate - neuronal cells; cerebellum - cells in granular layer; cerebellum - Purkinje cells; cerebral cortex - endothelial cells; cerebral cortex - glial cells; cerebral cortex - neuronal cells; cerebral cortex - neuropil; cervix, uterine - gl…
P23560	BDNF	activation of phospholipase C activity; axon guidance; brain-derived neurotrophic factor receptor signaling pathway; cell-cell signaling; collateral sprouting; negative regulation of myotube differentiation; negative regulation of neuron apoptotic process; nervous system development; neurotrophin TRK receptor signaling pathway; positive regulation of brain-derived neurotrophic factor receptor sig…	growth factor activity; neurotrophin TRKB receptor binding	cytoplasm; cytoplasmic vesicle; extracellular region; mitochondrion; nuclear speck; perinuclear region of cytoplasm	AMYGDALA; BRAIN; CEREBELLUM; EAR; HEART; HIPPOCAMPUS; LUNG; MUSCLE; PLACENTA; PROSTATE; SKELETAL MUSCLE; TESTIS	adrenal gland - glandular cells; caudate - glial cells; caudate - neuronal cells; cerebellum - cells in granular layer; cerebellum - cells in molecular layer; cerebellum - Purkinje cells; cerebral cortex - glial cells; cerebral cortex - neuronal cells; cerebral cortex - neuropil; fallopian tube - glandular cells; hippocampus - neuronal cells; parathyroid gland - glandular cells; testis - Leydig c…
A6H8Y1	BDP1	RNA polymerase III transcriptional preinitiation complex assembly	DNA binding; TFIIIB-type transcription factor activity; TFIIIC-class transcription factor binding	nucleoplasm; transcription factor TFIIIB complex	CEREBELLUM	-
Q14457	BECN1	aging; amyloid-beta metabolic process; apoptotic process; autophagosome assembly; autophagy; autophagy of mitochondrion; autophagy of nucleus; cell division; cellular defense response; cellular response to aluminum ion; cellular response to amino acid starvation; cellular response to copper ion; cellular response to epidermal growth factor stimulus; cellular response to glucose starvation; cellul…	GTPase binding; phosphatidylinositol 3-kinase binding; protein homodimerization activity; protein kinase binding; ubiquitin protein ligase binding	autophagosome; cytosol; dendrite; endoplasmic reticulum; endoplasmic reticulum membrane; endosome; endosome membrane; extrinsic component of membrane; mitochondrial membrane; nucleus; phagocytic vesicle; phagophore assembly site; phosphatidylinositol 3-kinase complex, class III; phosphatidylinositol 3-kinase complex, class III, type I; phosphatidylinositol 3-kinase complex, class III, type II; tr…	-	adrenal gland - glandular cells; appendix - glandular cells; appendix - lymphoid tissue; bone marrow - hematopoietic cells; breast - glandular cells; breast - myoepithelial cells; bronchus - respiratory epithelial cells; caudate - glial cells; caudate - neuronal cells; cerebellum - Purkinje cells; cerebral cortex - endothelial cells; cerebral cortex - glial cells; cerebral cortex - neuronal cells…
A8MW95	BECN2	autophagosome assembly; autophagy; autophagy of nucleus; cellular response to nitrogen starvation; endosome to lysosome transport; G-protein coupled receptor catabolic process; late endosome to vacuole transport	-	cytoplasmic vesicle; phagophore assembly site; phosphatidylinositol 3-kinase complex, class III, type I; phosphatidylinositol 3-kinase complex, class III, type II	BRAIN	-
Q5T5X7	BEND3	chromatin silencing at rDNA; DNA methylation; histone H3-K27 trimethylation; histone H3-K4 trimethylation; histone H3-K9 trimethylation; histone H4 acetylation; histone H4-K20 trimethylation; negative regulation of transcription by RNA polymerase II; positive regulation of ATP metabolic process; protein homooligomerization; transcription, DNA-templated	rDNA binding	nuclear heterochromatin; nucleolus; nucleoplasm	EAR; EAR; HEART; HEART; KIDNEY; LIVER; OVARY; SPLEEN; T-CELL	-
Q9HBH7	BEX1	cell differentiation; nervous system development; positive regulation of DNA binding transcription factor activity; positive regulation of transcription by RNA polymerase II	RNA polymerase II activating transcription factor binding	cytoplasm; nucleus; transcription factor complex	BLOOD; BONE; BONE MARROW; CEREBELLUM; LEUKEMIA; LEUKOCYTE; LUNG; LYMPH; MUSCLE; MYELOID; NERVOUS SYSTEM; PERIPHERAL BLOOD; PERIPHERAL BLOOD LEUKOCYTE; PITUITARY; SKELETAL MUSCLE; STEM; STOMACH; TRACHEA	adrenal gland - glandular cells; appendix - glandular cells; bone marrow - hematopoietic cells; breast - glandular cells; breast - myoepithelial cells; bronchus - respiratory epithelial cells; caudate - neuronal cells; cerebellum - cells in molecular layer; cerebellum - Purkinje cells; cerebral cortex - endothelial cells; cerebral cortex - glial cells; cerebral cortex - neuronal cells; cervix, ut…
Q9NZS9	BFAR	apoptotic process; negative regulation of apoptotic process; negative regulation of IRE1-mediated unfolded protein response; proteasome-mediated ubiquitin-dependent protein catabolic process; protein autoubiquitination; protein K48-linked ubiquitination; protein K63-linked ubiquitination; protein polyubiquitination; ubiquitin-dependent protein catabolic process	caspase binding; metal ion binding; protein binding, bridging; ubiquitin protein ligase activity	endoplasmic reticulum; integral component of endoplasmic reticulum membrane; integral component of plasma membrane; membrane	BRAIN; EAR; HEART; INTESTINE; KIDNEY; LIVER; LUNG; MUSCLE; SPLEEN	-
P21810	BGN	blood vessel remodeling; chondroitin sulfate biosynthetic process; chondroitin sulfate catabolic process; cytokine-mediated signaling pathway; dermatan sulfate biosynthetic process; extracellular matrix organization; negative regulation of JAK-STAT cascade; negative regulation of protein kinase activity; peptide cross-linking via chondroitin 4-sulfate glycosaminoglycan	extracellular matrix binding; extracellular matrix structural constituent; extracellular matrix structural constituent conferring compression resistance; glycosaminoglycan binding; protein kinase inhibitor activity	cell surface; collagen-containing extracellular matrix; cytoplasm; extracellular exosome; extracellular matrix; extracellular region; Golgi lumen; lysosomal lumen; sarcolemma; transport vesicle	ARTICULAR CARTILAGE; CARTILAGE	adrenal gland - glandular cells; epididymis - glandular cells; heart muscle - myocytes; kidney - cells in tubules; liver - hepatocytes; lung - macrophages; placenta - trophoblastic cells; skeletal muscle - myocytes; skin 1 - keratinocytes; skin 1 - melanocytes; skin 2 - epidermal cells; soft tissue 1 - adipocytes; stomach 2 - glandular cells
O14503	BHLHE40	circadian regulation of gene expression; entrainment of circadian clock by photoperiod; negative regulation of DNA binding transcription factor activity; negative regulation of transcription by RNA polymerase II; negative regulation of transcription, DNA-templated; regulation of transcription, DNA-templated; transcription, DNA-templated	bHLH transcription factor binding; DNA binding transcription factor activity; E-box binding; MRF binding; protein domain specific binding; protein heterodimerization activity; protein homodimerization activity; RNA polymerase II activating transcription factor binding; RNA polymerase II transcription factor activity, sequence-specific DNA binding; transcription corepressor activity; transcription…	cytoplasm; nuclear body; nucleus	BRAIN; CARTILAGE; EAR; HEART; INTESTINE; LIVER; LUNG; MUSCLE; SPLEEN; STOMACH	-
Q9C0J9	BHLHE41	animal organ morphogenesis; cell differentiation; cell proliferation; circadian regulation of gene expression; negative regulation of myotube differentiation; negative regulation of transcription by competitive promoter binding; negative regulation of transcription by RNA polymerase II; negative regulation of transcription, DNA-templated; transcription, DNA-templated	bHLH transcription factor binding; E-box binding; histone deacetylase binding; MRF binding; protein heterodimerization activity; protein homodimerization activity; RNA polymerase II activating transcription factor binding; RNA polymerase II proximal promoter sequence-specific DNA binding; RNA polymerase II transcription factor activity, sequence-specific DNA binding; transcription corepressor act…	nucleus	BRAIN; EAR; HEART; KIDNEY; LIVER; LUNG; MUSCLE; PANCREAS; PLACENTA; SKELETAL MUSCLE	-
Q96G01	BICD1	anatomical structure morphogenesis; intracellular mRNA localization; microtubule anchoring at microtubule organizing center; minus-end-directed organelle transport along microtubule; negative regulation of phospholipase C activity; negative regulation of phospholipase C-activating G-protein coupled receptor signaling pathway; positive regulation of protein localization to centrosome; positive reg…	cytoskeletal adaptor activity; dynactin binding; dynein complex binding; dynein intermediate chain binding; protein kinase binding; proteinase activated receptor binding; Rab GTPase binding; structural constituent of cytoskeleton	centrosome; cytoplasmic vesicle; cytoskeleton; cytosol; Golgi apparatus; host cell viral assembly compartment; membrane; perinuclear region of cytoplasm; trans-Golgi network	BRAIN; EAR; HEART; MUSCLE	adrenal gland - glandular cells; appendix - glandular cells; appendix - lymphoid tissue; bone marrow - hematopoietic cells; breast - adipocytes; breast - glandular cells; breast - myoepithelial cells; bronchus - respiratory epithelial cells; caudate - neuronal cells; cerebellum - cells in granular layer; cerebellum - Purkinje cells; cerebral cortex - glial cells; cerebral cortex - neuronal cells;…
P55957	BID	activation of cysteine-type endopeptidase activity involved in apoptotic process; apoptotic mitochondrial changes; establishment of protein localization to membrane; extrinsic apoptotic signaling pathway via death domain receptors; hepatocyte apoptotic process; mitochondrial ATP synthesis coupled electron transport; mitochondrial outer membrane permeabilization; negative regulation of apoptotic p…	death receptor binding; protein heterodimerization activity; ubiquitin protein ligase binding	cytosol; integral component of mitochondrial membrane; membrane; mitochondrial outer membrane; mitochondrion	BONE; BONE MARROW; LUNG; LUNG; PANCREAS; PANCREAS; PANCREAS; PLACENTA; SPLEEN; SPLEEN; SPLEEN	appendix - glandular cells; appendix - lymphoid tissue; bone marrow - hematopoietic cells; cervix, uterine - glandular cells; cervix, uterine - squamous epithelial cells; colon - glandular cells; duodenum - glandular cells; endometrium 1 - cells in endometrial stroma; endometrium 1 - glandular cells; epididymis - glandular cells; heart muscle - myocytes; liver - bile duct cells; liver - hepatocyt…
Q13323	BIK	apoptotic process; male gonad development; positive regulation of protein homooligomerization; positive regulation of release of cytochrome c from mitochondria	-	endomembrane system; integral component of membrane; mitochondrial membrane	-	adrenal gland - glandular cells; appendix - glandular cells; bone marrow - hematopoietic cells; bronchus - respiratory epithelial cells; caudate - neuronal cells; cerebellum - Purkinje cells; colon - glandular cells; duodenum - glandular cells; endometrium 2 - glandular cells; epididymis - glandular cells; esophagus - squamous epithelial cells; fallopian tube - glandular cells; gallbladder - glan…
Q13490	BIRC2	cell surface receptor signaling pathway; I-kappaB kinase/NF-kappaB signaling; inhibition of cysteine-type endopeptidase activity involved in apoptotic process; necroptotic process; negative regulation of apoptotic process; negative regulation of necroptotic process; negative regulation of ripoptosome assembly involved in necroptotic process; NIK/NF-kappaB signaling; placenta development; positive…	chaperone binding; cysteine-type endopeptidase inhibitor activity involved in apoptotic process; FBXO family protein binding; identical protein binding; protein N-terminus binding; transcription coactivator activity; transferase activity; ubiquitin binding; ubiquitin-protein transferase activity; zinc ion binding	CD40 receptor complex; cytoplasm; cytoplasmic side of plasma membrane; cytosol; membrane raft; nucleus; XY body	BLOOD; BRAIN; LEUKOCYTE; MUSCLE; OVARY; PANCREAS; PERIPHERAL BLOOD; SKELETAL MUSCLE; TESTIS; THYMUS	adrenal gland - glandular cells; appendix - glandular cells; bone marrow - hematopoietic cells; breast - glandular cells; caudate - glial cells; caudate - neuronal cells; cerebellum - cells in granular layer; cerebellum - cells in molecular layer; cerebellum - Purkinje cells; cerebral cortex - endothelial cells; cerebral cortex - glial cells; cerebral cortex - neuronal cells; cervix, uterine - gl…
Q13489	BIRC3	cell surface receptor signaling pathway; I-kappaB kinase/NF-kappaB signaling; inhibition of cysteine-type endopeptidase activity involved in apoptotic process; negative regulation of apoptotic process; negative regulation of necroptotic process; NIK/NF-kappaB signaling; positive regulation of I-kappaB kinase/NF-kappaB signaling; positive regulation of protein ubiquitination; protein deubiquitinat…	cysteine-type endopeptidase inhibitor activity involved in apoptotic process; metal ion binding; transferase activity; ubiquitin-protein transferase activity	cytoplasm; cytosol; membrane raft; nucleoplasm; nucleus; protein-containing complex	BLOOD; FETAL LUNG; KIDNEY; LUNG; LYMPH; LYMPH; LYMPHOCYTE; LYMPHOID TISSUE; PERIPHERAL BLOOD; PERIPHERAL BLOOD LYMPHOCYTE; SPLEEN; THYMUS	appendix - glandular cells; appendix - lymphoid tissue; bone marrow - hematopoietic cells; breast - glandular cells; cervix, uterine - squamous epithelial cells; colon - glandular cells; duodenum - glandular cells; esophagus - squamous epithelial cells; fallopian tube - glandular cells; kidney - cells in tubules; liver - hepatocytes; lymph node - germinal center cells; lymph node - non-germinal c…
O15392	BIRC5	apoptotic process; cell division; chromosome segregation; cytokine-mediated signaling pathway; establishment of chromosome localization; G2/M transition of mitotic cell cycle; inhibition of cysteine-type endopeptidase activity involved in apoptotic process; mitotic cell cycle; mitotic cytokinesis; mitotic spindle assembly; mitotic spindle assembly checkpoint; negative regulation of apoptotic proc…	chaperone binding; cobalt ion binding; cofactor binding; cysteine-type endopeptidase inhibitor activity; cysteine-type endopeptidase inhibitor activity involved in apoptotic process; enzyme binding; identical protein binding; metal ion binding; microtubule binding; protein heterodimerization activity; protein homodimerization activity; Ran GTPase binding; tubulin binding; ubiquitin-protein transf…	centriole; chromosome passenger complex; chromosome, centromeric region; condensed chromosome kinetochore; cytoplasm; cytoplasmic microtubule; cytosol; interphase microtubule organizing center; microtubule; midbody; nuclear chromosome; nucleoplasm; nucleus; spindle; spindle microtubule	BRAIN; CARCINOMA; CARCINOMA; COCHLEA; COCHLEA; COLON; EAR; FETAL KIDNEY; GANGLION; KIDNEY; LIMB; LIVER; LUNG; LUNG; LYMPH; LYMPHOMA; NERVE; ORGAN OF CORTI; PANCREAS; PROSTATE; RENAL CELL CARCINOMA; SCHWANN CELL	appendix - glandular cells; appendix - lymphoid tissue; bone marrow - hematopoietic cells; breast - glandular cells; cervix, uterine - glandular cells; colon - glandular cells; duodenum - glandular cells; endometrium 1 - glandular cells; esophagus - squamous epithelial cells; lymph node - germinal center cells; lymph node - non-germinal center cells; oral mucosa - squamous epithelial cells; place…
Q9NR09	BIRC6	apoptotic process; cell cycle; cell division; labyrinthine layer development; negative regulation of apoptotic process; negative regulation of extrinsic apoptotic signaling pathway; positive regulation of cell proliferation; protein phosphorylation; protein ubiquitination; regulation of cell proliferation; regulation of cytokinesis; spongiotrophoblast layer development	cysteine-type endopeptidase inhibitor activity; ubiquitin conjugating enzyme activity; ubiquitin-protein transferase activity	endosome; Flemming body; membrane; microtubule organizing center; midbody; spindle pole; trans-Golgi network	BRAIN	-
Q8IZY5	BLID	apoptotic process; positive regulation of cysteine-type endopeptidase activity involved in apoptotic process	-	cytosol; mitochondrion	-	-
P51451	BLK	B cell receptor signaling pathway; cell differentiation; cell migration; innate immune response; intracellular signal transduction; peptidyl-tyrosine autophosphorylation; positive regulation of insulin secretion; regulation of B cell receptor signaling pathway; regulation of cell proliferation; transmembrane receptor protein tyrosine kinase signaling pathway	ATP binding; non-membrane spanning protein tyrosine kinase activity; protein tyrosine kinase activity; signaling receptor binding	cytosol; extrinsic component of cytoplasmic side of plasma membrane	GLAND; HAIR; LEYDIG CELL; LYMPH; SALIVA; SALIVARY GLAND	appendix - lymphoid tissue; bone marrow - hematopoietic cells; lung - macrophages; lymph node - non-germinal center cells; spleen - cells in red pulp; tonsil - non-germinal center cells
P54132	BLM	cellular response to camptothecin; cellular response to DNA damage stimulus; cellular response to hydroxyurea; cellular response to ionizing radiation; DNA double-strand break processing; DNA duplex unwinding; DNA recombination; DNA repair; DNA replication; double-strand break repair via homologous recombination; G-quadruplex DNA unwinding; mitotic G2 DNA damage checkpoint; negative regulation of…	8-hydroxy-2-deoxyguanosine DNA binding; annealing helicase activity; ATP binding; ATPase activity; ATP-dependent 3-5 DNA helicase activity; ATP-dependent DNA helicase activity; ATP-dependent helicase activity; bubble DNA binding; DNA binding; DNA helicase activity; DNA-dependent ATPase activity; forked DNA-dependent helicase activity; four-way junction DNA binding; four-way junction helicase acti…	cytoplasm; cytosol; lateral element; nuclear chromosome; nuclear matrix; nucleolus; nucleoplasm; nucleus; PML body; replication fork	-	adrenal gland - glandular cells; appendix - glandular cells; appendix - lymphoid tissue; bone marrow - hematopoietic cells; breast - adipocytes; breast - glandular cells; breast - myoepithelial cells; bronchus - respiratory epithelial cells; caudate - glial cells; cerebellum - cells in granular layer; cerebellum - cells in molecular layer; cerebellum - Purkinje cells; cerebral cortex - endothelia…
Q8WV28	BLNK	B cell differentiation; humoral immune response; inflammatory response; intracellular signal transduction	SH3/SH2 adaptor activity; transmembrane receptor protein tyrosine kinase adaptor activity	cytoplasm; cytoplasmic ribonucleoprotein granule; cytosol; intracellular; plasma membrane	B-CELL; COLON; FIBROBLAST; INTESTINE; KIDNEY; LIVER; PANCREAS; SPLEEN	adrenal gland - glandular cells; appendix - glandular cells; appendix - lymphoid tissue; bone marrow - hematopoietic cells; caudate - glial cells; cerebellum - cells in granular layer; cerebellum - cells in molecular layer; cerebral cortex - endothelial cells; cerebral cortex - glial cells; cervix, uterine - squamous epithelial cells; colon - glandular cells; duodenum - glandular cells; epididymi…
Q96LC9	BMF	anoikis; cellular response to UV; negative regulation of autophagy; positive regulation of apoptotic process; positive regulation of intrinsic apoptotic signaling pathway; positive regulation of protein homooligomerization; positive regulation of release of cytochrome c from mitochondria; protein insertion into mitochondrial membrane involved in apoptotic signaling pathway	-	acrosomal vesicle; cytosol; mitochondrial outer membrane; myosin complex; plasma membrane	B-CELL; LYMPH	adrenal gland - glandular cells; appendix - glandular cells; appendix - lymphoid tissue; bone marrow - hematopoietic cells; breast - glandular cells; breast - myoepithelial cells; cerebellum - cells in granular layer; cerebellum - cells in molecular layer; cerebellum - Purkinje cells; cerebral cortex - neuronal cells; cerebral cortex - neuropil; cervix, uterine - glandular cells; cervix, uterine …
P12643	BMP2	activation of MAPK activity; animal organ morphogenesis; atrioventricular valve morphogenesis; BMP signaling pathway; BMP signaling pathway involved in heart induction; bone mineralization; bone mineralization involved in bone maturation; branching involved in ureteric bud morphogenesis; cardiac epithelial to mesenchymal transition; cardiac muscle cell differentiation; cardiac muscle tissue morph…	BMP receptor binding; co-receptor binding; cytokine activity; growth factor activity; phosphatase activator activity; protein heterodimerization activity; retinol dehydrogenase activity; signaling receptor binding; SMAD binding; transforming growth factor beta receptor binding	BMP receptor complex; cell surface; extracellular region; extracellular space; intracellular membrane-bounded organelle	BRAIN; COLON; EAR; HEART; INTESTINE; KIDNEY; LIVER; LUNG; MUSCLE; OVARY; PANCREAS; PLACENTA; PROSTATE; SKELETAL MUSCLE; SMALL INTESTINE; SPLEEN	-
P12645	BMP3	BMP signaling pathway; cartilage development; cell development; cell-cell signaling; osteoblast differentiation; positive regulation of pathway-restricted SMAD protein phosphorylation; regulation of apoptotic process; regulation of MAPK cascade; skeletal system development; SMAD protein signal transduction	BMP receptor binding; cytokine activity; growth factor activity; signaling receptor binding; transforming growth factor beta receptor binding	extracellular exosome; extracellular space	CARTILAGE; FETAL CARTILAGE	-
P36894	BMPR1A	BMP signaling pathway; BMP signaling pathway involved in heart development; cardiac conduction system development; cardiac right ventricle morphogenesis; cellular response to BMP stimulus; chondrocyte differentiation; developmental growth; dorsal aorta morphogenesis; dorsal/ventral axis specification; ectoderm development; embryonic digit morphogenesis; embryonic organ development; endocardial cu…	ATP binding; BMP receptor activity; metal ion binding; protein homodimerization activity; protein serine/threonine kinase activity; RNA polymerase II transcription factor activity, sequence-specific DNA binding; SMAD binding; transmembrane receptor protein serine/threonine kinase activity	dendrite; external side of plasma membrane; HFE-transferrin receptor complex; integral component of membrane; neuronal cell body; plasma membrane	MUSCLE; SKELETAL MUSCLE	adrenal gland - glandular cells; appendix - glandular cells; appendix - lymphoid tissue; bone marrow - hematopoietic cells; breast - glandular cells; bronchus - respiratory epithelial cells; cerebral cortex - endothelial cells; cervix, uterine - squamous epithelial cells; colon - endothelial cells; colon - glandular cells; colon - peripheral nerve/ganglion; duodenum - glandular cells; endometrium…
O00238	BMPR1B	BMP signaling pathway; cartilage condensation; cellular response to BMP stimulus; chondrocyte development; dorsal/ventral pattern formation; endochondral bone morphogenesis; eye development; inflammatory response; limb morphogenesis; negative regulation of chondrocyte proliferation; ovarian cumulus expansion; ovulation cycle; positive regulation of bone mineralization; positive regulation of cart…	ATP binding; metal ion binding; protein serine/threonine kinase activity; SMAD binding; transforming growth factor beta receptor activity, type I; transmembrane receptor protein serine/threonine kinase activity	dendrite; HFE-transferrin receptor complex; integral component of plasma membrane; neuronal cell body; plasma membrane; receptor complex	-	-
Q13873	BMPR2	anterior/posterior pattern specification; artery development; atrial septum morphogenesis; blood vessel remodeling; BMP signaling pathway; brain development; cellular response to BMP stimulus; cellular response to starvation; chondrocyte development; endocardial cushion development; endochondral bone morphogenesis; endothelial cell apoptotic process; endothelial cell proliferation; limb developme…	activin receptor activity, type II; ATP binding; BMP binding; BMP receptor activity; growth factor binding; metal ion binding	apical plasma membrane; basal plasma membrane; caveola; cell surface; cell-cell adherens junction; cytoplasm; dendrite; extracellular space; integral component of plasma membrane; neuronal cell body; nucleoplasm; plasma membrane; postsynaptic density; spanning component of plasma membrane	EAR; HEART; LIVER	adrenal gland - glandular cells; appendix - glandular cells; bronchus - respiratory epithelial cells; caudate - glial cells; caudate - neuronal cells; cerebellum - Purkinje cells; cerebral cortex - glial cells; cerebral cortex - neuronal cells; cerebral cortex - neuropil; colon - endothelial cells; colon - glandular cells; colon - peripheral nerve/ganglion; duodenum - glandular cells; endometrium…
P51813	BMX	apoptotic process; cell adhesion; innate immune response; intracellular signal transduction; mesoderm development; NK T cell differentiation; peptidyl-tyrosine autophosphorylation; phosphatidylinositol biosynthetic process; protein autophosphorylation; protein phosphorylation; regulation of cell proliferation; signal transduction; transmembrane receptor protein tyrosine kinase signaling pathway	ATP binding; metal ion binding; non-membrane spanning protein tyrosine kinase activity; protein tyrosine kinase activity	cytosol; extrinsic component of cytoplasmic side of plasma membrane; nucleoplasm; plasma membrane; ruffle membrane	CARCINOMA; ENDOTHELIAL CELL	epididymis - glandular cells
Q12981	BNIP1	apoptotic process; autophagy; endoplasmic reticulum membrane fusion; endoplasmic reticulum organization; execution phase of apoptosis; negative regulation of apoptotic process; retrograde vesicle-mediated transport, Golgi to ER	SNAP receptor activity	cytoplasm; endoplasmic reticulum; endoplasmic reticulum membrane; integral component of endoplasmic reticulum membrane; intracellular membrane-bounded organelle; mitochondrion; nuclear envelope; SNARE complex	BRAIN; EAR; HEART; INTESTINE; KIDNEY; LIVER; LUNG; MUSCLE; PANCREAS; PLACENTA; SKELETAL MUSCLE; SMALL INTESTINE; TESTIS	adrenal gland - glandular cells; appendix - glandular cells; bone marrow - hematopoietic cells; caudate - neuronal cells; cerebellum - cells in molecular layer; cerebellum - Purkinje cells; cerebral cortex - neuronal cells; cervix, uterine - glandular cells; colon - glandular cells; duodenum - glandular cells; endometrium 1 - glandular cells; endometrium 2 - glandular cells; epididymis - glandula…
Q12983	BNIP3	apoptotic process; autophagic cell death; autophagy of mitochondrion; brown fat cell differentiation; cardiac muscle cell apoptotic process; cell death; cellular response to cobalt ion; cellular response to hydrogen peroxide; cellular response to hypoxia; cellular response to mechanical stimulus; cerebral cortex development; defense response to virus; granzyme-mediated apoptotic signaling pathway…	GTPase binding; identical protein binding; protein heterodimerization activity; protein homodimerization activity	cytoplasm; dendrite; endoplasmic reticulum; integral component of mitochondrial outer membrane; mitochondrial membrane; mitochondrial outer membrane; mitochondrion; nuclear envelope; nucleoplasm; nucleus; postsynaptic density	-	adrenal gland - glandular cells; appendix - glandular cells; appendix - lymphoid tissue; bone marrow - hematopoietic cells; breast - adipocytes; breast - glandular cells; breast - myoepithelial cells; bronchus - respiratory epithelial cells; caudate - glial cells; caudate - neuronal cells; cerebellum - cells in granular layer; cerebellum - cells in molecular layer; cerebellum - Purkinje cells; ce…
O60238	BNIP3L	cellular response to hypoxia; defense response to virus; mitochondrial outer membrane permeabilization; mitochondrial protein catabolic process; negative regulation of apoptotic process; negative regulation of cell death; negative regulation of mitochondrial membrane potential; positive regulation of apoptotic process; positive regulation of macroautophagy; regulation of apoptotic process; regula…	identical protein binding; lamin binding; protein heterodimerization activity; protein homodimerization activity	cytosol; endoplasmic reticulum; integral component of membrane; intrinsic component of membrane; mitochondrial outer membrane; mitochondrion; nuclear envelope; nuclear speck	-	adrenal gland - glandular cells; appendix - glandular cells; appendix - lymphoid tissue; bone marrow - hematopoietic cells; breast - adipocytes; breast - glandular cells; breast - myoepithelial cells; bronchus - respiratory epithelial cells; caudate - glial cells; caudate - neuronal cells; cerebellum - cells in granular layer; cerebellum - cells in molecular layer; cerebellum - Purkinje cells; ce…
P0C671	BNIP5	-	-	-	-	-
Q7Z465	BNIPL	apoptotic process; negative regulation of cell proliferation; regulation of growth rate	identical protein binding	cytosol; nucleus	LUNG; PLACENTA	-
Q9H3K6	BOLA2	[2Fe-2S] cluster assembly; interleukin-12-mediated signaling pathway; protein maturation by iron-sulfur cluster transfer	RNA polymerase II transcription factor activity, sequence-specific DNA binding	cytoplasm; cytosol; nucleus	-	adrenal gland - glandular cells; appendix - glandular cells; appendix - lymphoid tissue; bone marrow - hematopoietic cells; breast - glandular cells; breast - myoepithelial cells; bronchus - respiratory epithelial cells; caudate - neuronal cells; cerebellum - cells in granular layer; cerebellum - cells in molecular layer; cerebellum - Purkinje cells; cerebral cortex - endothelial cells; cerebral …
Q8N9W6	BOLL	3-UTR-mediated mRNA stabilization; germ cell development; meiotic cell cycle; multicellular organism development; positive regulation of translational initiation; spermatogenesis	mRNA 3-UTR binding; translation activator activity	cytoplasm	EAR; EMBRYO; GERM; GERM CELL; SPERM; SPERM; SPERMATOCYTE; TESTIS	testis - elongated or late spermatids; testis - Leydig cells; testis - pachytene spermatocytes; testis - preleptotene spermatocytes; testis - round or early spermatids; testis - spermatogonia
Q6PJG6	BRAT1	apoptotic process; cell migration; cell proliferation; cellular response to DNA damage stimulus; glucose metabolic process; mitochondrion localization; positive regulation of cell growth; positive regulation of protein phosphorylation; response to ionizing radiation	-	cytoplasm; membrane; nucleoplasm; nucleus	-	adrenal gland - glandular cells; appendix - lymphoid tissue; bone marrow - hematopoietic cells; breast - adipocytes; breast - glandular cells; breast - myoepithelial cells; bronchus - respiratory epithelial cells; caudate - glial cells; caudate - neuronal cells; cerebral cortex - endothelial cells; cerebral cortex - neuronal cells; cerebral cortex - neuropil; cervix, uterine - squamous epithelial…
P38398	BRCA1	androgen receptor signaling pathway; apoptotic process; cellular response to DNA damage stimulus; cellular response to indole-3-methanol; cellular response to tumor necrosis factor; centrosome cycle; chordate embryonic development; chromosome segregation; DNA damage response, signal transduction by p53 class mediator resulting in transcription of p21 class mediator; DNA double-strand break proces…	androgen receptor binding; damaged DNA binding; DNA binding; enzyme binding; RNA binding; RNA polymerase binding; transcription coactivator activity; transcription regulatory region DNA binding; tubulin binding; ubiquitin protein ligase binding; ubiquitin-protein transferase activity; zinc ion binding	BRCA1-A complex; BRCA1-BARD1 complex; chromosome; cytoplasm; gamma-tubulin ring complex; lateral element; nucleoplasm; nucleus; plasma membrane; protein-containing complex; ribonucleoprotein complex; ubiquitin ligase complex	-	adrenal gland - glandular cells; appendix - glandular cells; appendix - lymphoid tissue; bone marrow - hematopoietic cells; breast - adipocytes; breast - glandular cells; breast - myoepithelial cells; bronchus - respiratory epithelial cells; caudate - glial cells; caudate - neuronal cells; cerebellum - cells in granular layer; cerebellum - cells in molecular layer; cerebellum - Purkinje cells; ce…
P32247	BRS3	adult feeding behavior; glucose metabolic process; regulation of blood pressure	bombesin receptor activity	integral component of membrane; neuron projection; neuronal cell body; plasma membrane	CARCINOMA; GERM; GERM CELL; LUNG; LUNG CARCINOMA; TESTIS	-
P35613	BSG	cell surface receptor signaling pathway; decidualization; embryo implantation; extracellular matrix disassembly; extracellular matrix organization; leukocyte migration; odontogenesis of dentin-containing tooth; protein localization to plasma membrane; pyruvate metabolic process; response to cAMP; response to mercury ion; response to peptide hormone	cadherin binding; mannose binding; monocarboxylic acid transmembrane transporter activity	acrosomal membrane; extracellular exosome; focal adhesion; Golgi membrane; integral component of plasma membrane; intracellular membrane-bounded organelle; melanosome; membrane; membrane raft; mitochondrion; plasma membrane; sarcolemma	BLOOD; BLOOD VESSEL; BRAIN	adrenal gland - glandular cells; appendix - glandular cells; cerebral cortex - endothelial cells; cerebral cortex - neuropil; cervix, uterine - squamous epithelial cells; colon - glandular cells; duodenum - glandular cells; endometrium 1 - glandular cells; endometrium 2 - glandular cells; epididymis - glandular cells; esophagus - squamous epithelial cells; gallbladder - glandular cells; heart mus…
Q10589	BST2	B cell activation; cell proliferation; cell-cell signaling; defense response to virus; humoral immune response; innate immune response; multicellular organism development; negative regulation of cell growth; negative regulation of cell migration; negative regulation of intracellular transport of viral material; negative regulation of plasmacytoid dendritic cell cytokine production; negative regul…	identical protein binding; metalloendopeptidase inhibitor activity; protein homodimerization activity; RNA binding	anchored component of membrane; apical plasma membrane; azurophil granule membrane; cell surface; cytosol; extracellular exosome; Golgi apparatus; integral component of plasma membrane; membrane; membrane raft; multivesicular body; plasma membrane	B-CELL; BRAIN; DENDRITIC CELL; EAR; HEART; KIDNEY; LIVER; LUNG; MONOCYTE; MUSCLE; MYELOMA; PANCREAS; PLACENTA; PLASMA; SKELETAL MUSCLE; T-CELL	adrenal gland - glandular cells; appendix - glandular cells; appendix - lymphoid tissue; bone marrow - hematopoietic cells; breast - glandular cells; breast - myoepithelial cells; cerebellum - cells in granular layer; cerebellum - Purkinje cells; cerebral cortex - endothelial cells; cerebral cortex - glial cells; cerebral cortex - neuronal cells; cerebral cortex - neuropil; colon - endothelial ce…
O14981	BTAF1	negative regulation of chromatin binding; negative regulation of transcription, DNA-templated	ATP binding; DNA binding; DNA binding transcription factor activity; helicase activity	intracellular membrane-bounded organelle; nucleoplasm	-	-
Q9BX70	BTBD2	neurogenesis; proteasome-mediated ubiquitin-dependent protein catabolic process; regulation of proteolysis	ubiquitin protein ligase binding	cytosol; P-body; SCF ubiquitin ligase complex	-	-
Q06187	BTK	adaptive immune response; apoptotic signaling pathway; B cell activation; B cell affinity maturation; B cell receptor signaling pathway; calcium-mediated signaling; cell maturation; cellular response to interleukin-7; cellular response to molecule of fungal origin; cellular response to reactive oxygen species; Fc-epsilon receptor signaling pathway; histamine secretion by mast cell; I-kappaB kinas…	ATP binding; identical protein binding; metal ion binding; non-membrane spanning protein tyrosine kinase activity; phosphatidylinositol-3,4,5-trisphosphate binding; protein tyrosine kinase activity; signaling receptor binding	cytoplasm; cytoplasmic vesicle; cytosol; extrinsic component of cytoplasmic side of plasma membrane; mast cell granule; membrane raft; nucleus; perinuclear region of cytoplasm; plasma membrane	LYMPH; LYMPHOCYTE	appendix - lymphoid tissue; bone marrow - hematopoietic cells; lung - macrophages; lymph node - germinal center cells; lymph node - non-germinal center cells; spleen - cells in red pulp; spleen - cells in white pulp; tonsil - germinal center cells; tonsil - non-germinal center cells
Q13895	BYSL	cell adhesion; cell proliferation; female pregnancy; maturation of SSU-rRNA from tricistronic rRNA transcript (SSU-rRNA, 5.8S rRNA, LSU-rRNA); trophectodermal cell differentiation	RNA binding	apical part of cell; cytoplasm; cytosol; intracellular membrane-bounded organelle; membrane; nucleolus; nucleoplasm; nucleus	DECIDUA; EAR; PLACENTA; PLACENTA; PLACENTA; TROPHOBLAST	adrenal gland - glandular cells; appendix - glandular cells; appendix - lymphoid tissue; bone marrow - hematopoietic cells; breast - adipocytes; breast - glandular cells; breast - myoepithelial cells; bronchus - respiratory epithelial cells; caudate - neuronal cells; cerebellum - cells in molecular layer; cerebellum - Purkinje cells; cerebral cortex - neuronal cells; cervix, uterine - glandular c…
Q9HAS0	C17orf75	-	-	-	FETAL TESTIS; TESTIS; TESTIS	adrenal gland - glandular cells; appendix - glandular cells; breast - glandular cells; bronchus - respiratory epithelial cells; cerebral cortex - endothelial cells; cerebral cortex - neuropil; cervix, uterine - glandular cells; cervix, uterine - squamous epithelial cells; colon - glandular cells; duodenum - glandular cells; endometrium 1 - cells in endometrial stroma; endometrium 1 - glandular ce…
Q32NC0	C18orf21	-	-	-	-	-
P02745	C1QA	cell-cell signaling; complement activation; complement activation, classical pathway; innate immune response; regulation of complement activation; response to iron ion	serine-type endopeptidase activity	collagen trimer; complement component C1 complex; extracellular region	-	lung - macrophages; lymph node - non-germinal center cells; spleen - cells in red pulp; tonsil - non-germinal center cells
P02746	C1QB	complement activation; complement activation, classical pathway; innate immune response; inner ear development; regulation of complement activation	protein homodimerization activity; serine-type endopeptidase activity	blood microparticle; collagen trimer; complement component C1 complex; extracellular region	-	adrenal gland - glandular cells; bronchus - respiratory epithelial cells; cerebellum - Purkinje cells; cerebral cortex - neuronal cells; cerebral cortex - neuropil; colon - glandular cells; epididymis - glandular cells; esophagus - squamous epithelial cells; kidney - cells in tubules; liver - hepatocytes; parathyroid gland - glandular cells; salivary gland - glandular cells; skin 2 - epidermal ce…
Q07021	C1QBP	apoptotic process; blood coagulation, intrinsic pathway; complement activation, classical pathway; immune response; innate immune response; mature ribosome assembly; mRNA processing; negative regulation of defense response to virus; negative regulation of interferon-gamma production; negative regulation of interleukin-12 production; negative regulation of MDA-5 signaling pathway; negative regulat…	adrenergic receptor binding; complement component C1q binding; hyaluronic acid binding; kininogen binding; mitochondrial ribosome binding; mRNA binding; protein kinase C binding; transcription corepressor activity; transcription factor binding	cell surface; cytoplasm; cytosol; extracellular space; membrane; mitochondrial matrix; mitochondrion; nucleolus; nucleus; plasma membrane	BLOOD; DENDRITIC CELL; MACROPHAGE; MONOCYTE; PERIPHERAL BLOOD	adrenal gland - glandular cells; appendix - glandular cells; appendix - lymphoid tissue; bone marrow - hematopoietic cells; breast - adipocytes; breast - glandular cells; breast - myoepithelial cells; bronchus - respiratory epithelial cells; caudate - glial cells; caudate - neuronal cells; cerebellum - cells in granular layer; cerebellum - cells in molecular layer; cerebellum - Purkinje cells; ce…
P02747	C1QC	complement activation; complement activation, classical pathway; immune response; innate immune response; negative regulation of granulocyte differentiation; negative regulation of macrophage differentiation; regulation of complement activation	serine-type endopeptidase activity	blood microparticle; collagen trimer; extracellular region; extracellular space	-	adrenal gland - glandular cells; appendix - glandular cells; bronchus - respiratory epithelial cells; cerebellum - cells in granular layer; cerebellum - cells in molecular layer; cerebellum - Purkinje cells; cerebral cortex - glial cells; cerebral cortex - neuronal cells; cerebral cortex - neuropil; colon - glandular cells; duodenum - glandular cells; endometrium 1 - cells in endometrial stroma; …
P00736	C1R	complement activation; complement activation, classical pathway; immune response; innate immune response; regulation of complement activation; zymogen activation	calcium ion binding; serine-type endopeptidase activity; serine-type peptidase activity	blood microparticle; extracellular exosome; extracellular region; extracellular space	-	-
P09871	C1S	complement activation; complement activation, classical pathway; complement activation, lectin pathway; regulation of complement activation	calcium ion binding; identical protein binding; serine-type endopeptidase activity	blood microparticle; extracellular region	-	-
P06681	C2	complement activation; complement activation, classical pathway; innate immune response; positive regulation of apoptotic cell clearance; regulation of complement activation; response to nutrient	metal ion binding; serine-type endopeptidase activity	extracellular exosome; extracellular region; extracellular space	-	-
P01024	C3	amyloid-beta clearance; cellular protein metabolic process; complement activation; complement activation, alternative pathway; complement activation, classical pathway; fatty acid metabolic process; G-protein coupled receptor signaling pathway; immune response; inflammatory response; neutrophil degranulation; phagocytosis, engulfment; positive regulation of activation of membrane attack complex; …	C5L2 anaphylatoxin chemotactic receptor binding; endopeptidase inhibitor activity; serine-type endopeptidase activity; signaling receptor binding	azurophil granule lumen; blood microparticle; endoplasmic reticulum lumen; extracellular exosome; extracellular region; extracellular space; plasma membrane; protein-containing complex; secretory granule lumen	ADIPOCYTE; PLASMA; PLASMA	liver - hepatocytes; soft tissue 2 - adipocytes
Q16581	C3AR1	blood circulation; cell chemotaxis; complement receptor mediated signaling pathway; G-protein coupled receptor signaling pathway; inflammatory response; leukocyte migration; neutrophil degranulation; phospholipase C-activating G-protein coupled receptor signaling pathway; positive regulation of angiogenesis; positive regulation of cytosolic calcium ion concentration; positive regulation of cytoso…	complement component C3a receptor activity; G-protein coupled receptor activity	azurophil granule membrane; integral component of plasma membrane; plasma membrane; specific granule membrane	BRAIN; EAR; HEART; HEMATOPOIETIC; INTESTINE; LUNG; LYMPH; LYMPHOID TISSUE; OVARY; PLACENTA; SMALL INTESTINE; SPLEEN	appendix - glandular cells; appendix - lymphoid tissue; bone marrow - hematopoietic cells; breast - glandular cells; breast - myoepithelial cells; bronchus - respiratory epithelial cells; colon - endothelial cells; colon - glandular cells; colon - peripheral nerve/ganglion; duodenum - glandular cells; endometrium 1 - cells in endometrial stroma; heart muscle - myocytes; lung - macrophages; lung -…
P0C0L4	C4A	cellular protein metabolic process; complement activation; complement activation, classical pathway; inflammatory response; innate immune response; positive regulation of apoptotic cell clearance; post-translational protein modification; regulation of complement activation	complement component C1q binding; endopeptidase inhibitor activity; serine-type endopeptidase activity	axon; blood microparticle; cell junction; dendrite; endoplasmic reticulum lumen; extracellular exosome; extracellular region; extracellular space; neuronal cell body; plasma membrane; synapse	ADRENAL MEDULLA; EAR; GLAND; HEART; INTESTINE; KIDNEY; LIVER; OVARY; PANCREAS; PONS; RENAL MEDULLA; SMALL INTESTINE; SPLEEN; THYMUS; THYROID	liver - hepatocytes
P0C0L5	C4B	complement activation; complement activation, classical pathway; detection of molecule of bacterial origin; inflammatory response; innate immune response; opsonization; positive regulation of apoptotic cell clearance; regulation of complement activation	carbohydrate binding; complement binding; endopeptidase inhibitor activity; serine-type endopeptidase activity	axon; blood microparticle; cell junction; dendrite; extracellular exosome; extracellular region; extracellular space; other organism cell; plasma membrane; synapse	ADRENAL MEDULLA; EAR; GLAND; HEART; INTESTINE; KIDNEY; LIVER; OVARY; PANCREAS; PONS; RENAL MEDULLA; SMALL INTESTINE; SPLEEN; THYMUS; THYROID	adrenal gland - glandular cells; liver - hepatocytes
P04003	C4BPA	complement activation, classical pathway; innate immune response; negative regulation of complement activation, classical pathway; positive regulation of protein catabolic process; regulation of complement activation; regulation of opsonization	RNA binding	blood microparticle; extracellular region; extracellular space; other organism cell; plasma membrane	PLASMA	bone marrow - hematopoietic cells; endometrium 1 - cells in endometrial stroma; liver - hepatocytes; lung - macrophages; lung - pneumocytes; soft tissue 1 - adipocytes; soft tissue 1 - fibroblasts; soft tissue 2 - adipocytes; soft tissue 2 - chondrocytes; soft tissue 2 - peripheral nerve
P20851	C4BPB	blood coagulation; complement activation, classical pathway; innate immune response; negative regulation of complement activation, classical pathway; positive regulation of protein catabolic process; regulation of complement activation; regulation of opsonization	-	extracellular region; extracellular space; other organism cell; plasma membrane	-	adrenal gland - glandular cells; bone marrow - hematopoietic cells; breast - glandular cells; breast - myoepithelial cells; bronchus - respiratory epithelial cells; caudate - neuronal cells; cerebellum - cells in granular layer; cerebellum - cells in molecular layer; cerebellum - Purkinje cells; cerebral cortex - endothelial cells; cerebral cortex - neuronal cells; cervix, uterine - glandular cel…
Q5BLP8	C4orf48	-	-	extracellular region	BRAIN	-
P01031	C5	activation of MAPK activity; cell surface receptor signaling pathway; chemotaxis; complement activation, alternative pathway; complement activation, classical pathway; cytolysis; G-protein coupled receptor signaling pathway; in utero embryonic development; inflammatory response; negative regulation of macrophage chemotaxis; positive regulation of angiogenesis; positive regulation of chemokine sec…	chemokine activity; endopeptidase inhibitor activity; signaling receptor binding	extracellular exosome; extracellular region; extracellular space; membrane attack complex	-	-
Q9P296	C5AR2	chemotaxis; inflammatory response; negative regulation of interleukin-6 secretion; negative regulation of neutrophil chemotaxis; negative regulation of tumor necrosis factor production; phospholipase C-activating G-protein coupled receptor signaling pathway; positive regulation of cytosolic calcium ion concentration; positive regulation of epithelial cell proliferation; positive regulation of ERK…	complement component C5a receptor activity; G-protein coupled receptor activity	apical part of cell; basal plasma membrane; integral component of plasma membrane; plasma membrane	FRONTAL CORTEX; HIPPOCAMPUS; HYPOTHALAMUS; LIVER; PONS; THALAMUS	-
P13671	C6	complement activation; complement activation, classical pathway; cytolysis; in utero embryonic development; innate immune response; positive regulation of activation of membrane attack complex; positive regulation of angiogenesis; regulation of complement activation	-	extracellular exosome; extracellular region; membrane attack complex	-	breast - glandular cells; breast - myoepithelial cells; cerebral cortex - neuronal cells; endometrium 1 - glandular cells; endometrium 2 - glandular cells; fallopian tube - glandular cells; kidney - cells in tubules; liver - hepatocytes; lung - macrophages; tonsil - squamous epithelial cells
P10643	C7	cellular sodium ion homeostasis; complement activation; complement activation, alternative pathway; complement activation, classical pathway; cytolysis; regulation of complement activation	-	extracellular exosome; extracellular region; membrane attack complex	-	adrenal gland - glandular cells; appendix - glandular cells; breast - glandular cells; breast - myoepithelial cells; bronchus - respiratory epithelial cells; caudate - glial cells; cerebellum - cells in granular layer; cerebellum - cells in molecular layer; cerebellum - Purkinje cells; cerebral cortex - glial cells; cerebral cortex - neuronal cells; cervix, uterine - glandular cells; colon - endo…
P07357	C8A	complement activation; complement activation, alternative pathway; complement activation, classical pathway; cytolysis; immune response; regulation of complement activation	complement binding; protein-containing complex binding	blood microparticle; extracellular exosome; extracellular region; extracellular space; membrane; membrane attack complex	-	-
P07358	C8B	complement activation; complement activation, alternative pathway; complement activation, classical pathway; cytolysis; immune response; regulation of complement activation	protein-containing complex binding	extracellular exosome; extracellular region; extracellular vesicle; membrane; membrane attack complex	-	liver - hepatocytes; lung - macrophages
P07360	C8G	complement activation, alternative pathway; complement activation, classical pathway; cytolysis; regulation of complement activation	complement binding; protein-containing complex binding; retinol binding	blood microparticle; extracellular exosome; extracellular region; membrane attack complex	-	adrenal gland - glandular cells; appendix - glandular cells; breast - glandular cells; breast - myoepithelial cells; bronchus - respiratory epithelial cells; colon - endothelial cells; colon - glandular cells; duodenum - glandular cells; epididymis - glandular cells; fallopian tube - glandular cells; gallbladder - glandular cells; kidney - cells in glomeruli; kidney - cells in tubules; liver - bi…
P02748	C9	cell killing; complement activation, alternative pathway; complement activation, classical pathway; hemolysis by symbiont of host erythrocytes; protein homooligomerization; regulation of complement activation	-	blood microparticle; cytosol; extracellular exosome; extracellular region; extracellular space; integral component of plasma membrane; membrane attack complex; other organism cell membrane; plasma membrane	PLASMA	-
P35219	CA8	phosphatidylinositol-mediated signaling	carbonate dehydratase activity; zinc ion binding	cytoplasm	-	cerebellum - Purkinje cells
P54284	CACNB3	calcium ion transmembrane transport via high voltage-gated calcium channel; calcium ion transport; calcium ion transport into cytosol; cellular response to oxygen-glucose deprivation; chemical synaptic transmission; detection of mechanical stimulus involved in sensory perception of pain; membrane depolarization; negative regulation of detection of mechanical stimulus involved in sensory perceptio…	calcium channel activity; high voltage-gated calcium channel activity; protein kinase binding; voltage-gated calcium channel activity	apical plasma membrane; cytosol; L-type voltage-gated calcium channel complex; membrane; plasma membrane; voltage-gated calcium channel complex	BRAIN; COLON; OVARY	-
O00305	CACNB4	calcium ion transmembrane transport; chemical synaptic transmission; membrane depolarization; neuromuscular junction development; regulation of voltage-gated calcium channel activity	calcium channel activity; high voltage-gated calcium channel activity	cytoplasmic side of plasma membrane; cytosol; plasma membrane; synapse; voltage-gated calcium channel complex	CEREBELLUM; KIDNEY	adrenal gland - glandular cells; appendix - glandular cells; bone marrow - hematopoietic cells; breast - glandular cells; breast - myoepithelial cells; caudate - glial cells; caudate - neuronal cells; cerebellum - cells in granular layer; cerebellum - cells in molecular layer; cerebellum - Purkinje cells; cerebral cortex - endothelial cells; cerebral cortex - glial cells; cerebral cortex - neuron…
Q9HB71	CACYBP	aging; cardiac muscle cell differentiation; cellular response to calcium ion; cellular response to leukemia inhibitory factor; negative regulation of cell death; positive regulation of DNA replication; response to growth hormone	protein domain specific binding; protein homodimerization activity; S100 protein binding; tubulin binding; ubiquitin protein ligase binding	beta-catenin destruction complex; cell body; cytosol; extracellular exosome; neuron projection; nuclear envelope lumen; nucleoplasm; SCF ubiquitin ligase complex	-	adrenal gland - glandular cells; appendix - glandular cells; appendix - lymphoid tissue; bone marrow - hematopoietic cells; breast - glandular cells; breast - myoepithelial cells; bronchus - respiratory epithelial cells; caudate - glial cells; caudate - neuronal cells; cerebellum - cells in granular layer; cerebellum - cells in molecular layer; cerebellum - Purkinje cells; cerebral cortex - endot…
P27708	CAD	animal organ regeneration; arginine biosynthetic process; cellular response to drug; cellular response to epidermal growth factor stimulus; citrulline biosynthetic process; de novo pyrimidine nucleobase biosynthetic process; de novo UMP biosynthetic process; drug metabolic process; female pregnancy; glutamine metabolic process; heart development; lactation; liver development; peptidyl-threonine p…	aspartate binding; aspartate carbamoyltransferase activity; ATP binding; carbamoyl-phosphate synthase (ammonia) activity; carbamoyl-phosphate synthase (glutamine-hydrolyzing) activity; dihydroorotase activity; enzyme binding; identical protein binding; protein kinase activity; zinc ion binding	cell projection; cytosol; extracellular exosome; membrane; neuronal cell body; nuclear matrix; nucleoplasm; nucleus; protein-containing complex; terminal bouton	-	adrenal gland - glandular cells; appendix - glandular cells; appendix - lymphoid tissue; bone marrow - hematopoietic cells; breast - adipocytes; breast - glandular cells; breast - myoepithelial cells; bronchus - respiratory epithelial cells; caudate - neuronal cells; cerebral cortex - neuronal cells; cerebral cortex - neuropil; cervix, uterine - squamous epithelial cells; colon - endothelial cell…
P0DP23	CALM1	cofactor metabolic process; detection of calcium ion; Fc-epsilon receptor signaling pathway; G-protein coupled receptor signaling pathway; inositol phosphate metabolic process; MAPK cascade; muscle contraction; negative regulation of peptidyl-threonine phosphorylation; negative regulation of ryanodine-sensitive calcium-release channel activity; platelet degranulation; positive regulation by host …	adenylate cyclase activator activity; adenylate cyclase binding; calcium channel inhibitor activity; calcium ion binding; disordered domain specific binding; inositol-1,4,5-trisphosphate 3-kinase activity; ion channel binding; ligand-gated ion channel activity; N-terminal myristoylation domain binding; protein domain specific binding; protein kinase binding; protein phosphatase activator activity…	calcium channel complex; catalytic complex; centrosome; cytoplasm; cytosol; extracellular region; nucleoplasm; nucleus; plasma membrane; protein-containing complex; sarcomere; spindle microtubule; spindle pole; vesicle	-	adrenal gland - glandular cells; appendix - glandular cells; appendix - lymphoid tissue; bone marrow - hematopoietic cells; breast - glandular cells; breast - myoepithelial cells; bronchus - respiratory epithelial cells; caudate - neuronal cells; cerebellum - cells in granular layer; cerebellum - Purkinje cells; cerebral cortex - neuronal cells; cerebral cortex - neuropil; cervix, uterine - squam…
P0DP24	CALM2	detection of calcium ion; G-protein coupled receptor signaling pathway; negative regulation of peptidyl-threonine phosphorylation; negative regulation of ryanodine-sensitive calcium-release channel activity; positive regulation by host of symbiont cAMP-mediated signal transduction; positive regulation of cyclic-nucleotide phosphodiesterase activity; positive regulation of peptidyl-threonine phosp…	adenylate cyclase activator activity; adenylate cyclase binding; calcium channel inhibitor activity; calcium ion binding; disordered domain specific binding; ion channel binding; N-terminal myristoylation domain binding; protein domain specific binding; protein kinase binding; protein phosphatase activator activity; protein serine/threonine kinase activator activity; titin binding	calcium channel complex; catalytic complex; centrosome; cytoplasm; nucleus; plasma membrane; protein-containing complex; sarcomere; spindle microtubule; spindle pole; vesicle	-	adrenal gland - glandular cells; appendix - glandular cells; appendix - lymphoid tissue; bone marrow - hematopoietic cells; breast - adipocytes; breast - glandular cells; breast - myoepithelial cells; bronchus - respiratory epithelial cells; caudate - glial cells; caudate - neuronal cells; cerebellum - cells in granular layer; cerebellum - Purkinje cells; cerebral cortex - endothelial cells; cere…
P0DP25	CALM3	detection of calcium ion; G-protein coupled receptor signaling pathway; negative regulation of peptidyl-threonine phosphorylation; negative regulation of ryanodine-sensitive calcium-release channel activity; positive regulation by host of symbiont cAMP-mediated signal transduction; positive regulation of cyclic-nucleotide phosphodiesterase activity; positive regulation of peptidyl-threonine phosp…	adenylate cyclase activator activity; adenylate cyclase binding; calcium ion binding; disordered domain specific binding; ion channel binding; N-terminal myristoylation domain binding; protein domain specific binding; protein kinase binding; protein phosphatase activator activity; protein serine/threonine kinase activator activity; titin binding	calcium channel complex; catalytic complex; centrosome; cytoplasm; nucleus; plasma membrane; protein-containing complex; sarcomere; spindle microtubule; spindle pole; vesicle	-	adrenal gland - glandular cells; appendix - glandular cells; appendix - lymphoid tissue; bone marrow - hematopoietic cells; breast - glandular cells; breast - myoepithelial cells; bronchus - respiratory epithelial cells; caudate - neuronal cells; cerebellum - cells in granular layer; cerebellum - Purkinje cells; cerebral cortex - neuronal cells; cerebral cortex - neuropil; cervix, uterine - squam…
P27482	CALML3	-	calcium ion binding	extracellular exosome	PROSTATE	adrenal gland - glandular cells; appendix - glandular cells; appendix - lymphoid tissue; bone marrow - hematopoietic cells; breast - adipocytes; breast - glandular cells; breast - myoepithelial cells; bronchus - respiratory epithelial cells; caudate - glial cells; caudate - neuronal cells; cerebellum - Purkinje cells; cerebral cortex - endothelial cells; cerebral cortex - glial cells; cerebral co…
Q96GE6	CALML4	-	calcium ion binding	-	-	appendix - glandular cells; colon - endothelial cells; colon - glandular cells; duodenum - glandular cells; fallopian tube - glandular cells; gallbladder - glandular cells; kidney - cells in glomeruli; kidney - cells in tubules; rectum - glandular cells; small intestine - glandular cells; stomach 1 - glandular cells; stomach 2 - glandular cells
Q9NZT1	CALML5	epidermis development; neutrophil degranulation; signal transduction	calcium ion binding	extracellular region; ficolin-1-rich granule lumen	EPIDERMIS; KERATINOCYTE; LUNG	breast - glandular cells; cervix, uterine - squamous epithelial cells; oral mucosa - squamous epithelial cells; salivary gland - glandular cells; skin 1 - keratinocytes; skin 2 - epidermal cells; tonsil - squamous epithelial cells; vagina - squamous epithelial cells
Q8TD86	CALML6	-	calcium ion binding	cytoplasm; nucleus	BONE; BONE MARROW; EAR; HEART; MUSCLE; OVARY; PROSTATE; THYMUS	-
P27797	CALR	antigen processing and presentation of exogenous peptide antigen via MHC class I, TAP-dependent; antigen processing and presentation of peptide antigen via MHC class I; ATF6-mediated unfolded protein response; cardiac muscle cell differentiation; cellular calcium ion homeostasis; cellular response to lithium ion; cellular senescence; chaperone-mediated protein folding; cortical actin cytoskeleton…	androgen receptor binding; calcium ion binding; carbohydrate binding; chaperone binding; complement component C1q binding; DNA binding; hormone binding; integrin binding; iron ion binding; mRNA binding; peptide binding; protein binding involved in protein folding; RNA binding; ubiquitin protein ligase binding; unfolded protein binding; zinc ion binding	acrosomal vesicle; cell surface; cytoplasm; cytosol; endocytic vesicle lumen; endoplasmic reticulum; endoplasmic reticulum lumen; endoplasmic reticulum quality control compartment; endoplasmic reticulum-Golgi intermediate compartment membrane; external side of plasma membrane; extracellular exosome; extracellular matrix; extracellular region; extracellular space; focal adhesion; Golgi apparatus; …	-	appendix - glandular cells; bone marrow - hematopoietic cells; breast - glandular cells; breast - myoepithelial cells; bronchus - respiratory epithelial cells; caudate - neuronal cells; cerebellum - cells in molecular layer; cerebellum - Purkinje cells; cerebral cortex - neuronal cells; cervix, uterine - glandular cells; cervix, uterine - squamous epithelial cells; duodenum - glandular cells; end…
O43852	CALU	cellular protein metabolic process; post-translational protein modification	calcium ion binding	endoplasmic reticulum; endoplasmic reticulum lumen; endoplasmic reticulum membrane; extracellular region; Golgi apparatus; melanosome; membrane; sarcoplasmic reticulum lumen	BRAIN; EAR; HEART; KIDNEY; LIVER; LUNG; MUSCLE; PANCREAS; PLACENTA; SKELETAL MUSCLE	adrenal gland - glandular cells; appendix - glandular cells; bone marrow - hematopoietic cells; breast - adipocytes; breast - glandular cells; breast - myoepithelial cells; bronchus - respiratory epithelial cells; caudate - glial cells; caudate - neuronal cells; cerebellum - cells in granular layer; cerebellum - cells in molecular layer; cerebellum - Purkinje cells; cerebral cortex - endothelial …
P49069	CAMLG	defense response; epidermal growth factor receptor signaling pathway; receptor recycling; signal transduction; viral process	-	endoplasmic reticulum; integral component of membrane; membrane	BRAIN; OVARY; TESTIS	adrenal gland - glandular cells; appendix - glandular cells; appendix - lymphoid tissue; breast - glandular cells; breast - myoepithelial cells; bronchus - respiratory epithelial cells; caudate - glial cells; caudate - neuronal cells; cerebellum - cells in granular layer; cerebellum - cells in molecular layer; cerebellum - Purkinje cells; cerebral cortex - glial cells; cerebral cortex - neuronal …
O75155	CAND2	positive regulation of transcription, DNA-templated; protein ubiquitination; SCF complex assembly; transcription, DNA-templated	TBP-class protein binding	intracellular; nucleus	EPIDIDYMIS	heart muscle - myocytes; skeletal muscle - myocytes; testis - cells in seminiferous ducts; testis - Leydig cells
P27824	CANX	aging; antigen processing and presentation of exogenous peptide antigen via MHC class II; antigen processing and presentation of peptide antigen via MHC class I; chaperone-mediated protein folding; clathrin-dependent endocytosis; interleukin-27-mediated signaling pathway; interleukin-35-mediated signaling pathway; protein folding; protein folding in endoplasmic reticulum; protein secretion; synap…	apolipoprotein binding; calcium ion binding; carbohydrate binding; ionotropic glutamate receptor binding; RNA binding; unfolded protein binding	axon; dendrite cytoplasm; dendritic spine; endoplasmic reticulum; endoplasmic reticulum lumen; endoplasmic reticulum membrane; endoplasmic reticulum quality control compartment; ER-mitochondrion membrane contact site; extracellular exosome; integral component of lumenal side of endoplasmic reticulum membrane; melanosome; membrane; myelin sheath; neuronal cell body; ribosome; rough endoplasmic ret…	-	adrenal gland - glandular cells; appendix - glandular cells; appendix - lymphoid tissue; bone marrow - hematopoietic cells; breast - adipocytes; breast - glandular cells; breast - myoepithelial cells; bronchus - respiratory epithelial cells; caudate - glial cells; caudate - neuronal cells; cerebellum - cells in granular layer; cerebellum - cells in molecular layer; cerebellum - Purkinje cells; ce…
P07384	CAPN1	cornification; mammary gland involution; neutrophil degranulation; positive regulation of cell proliferation; proteolysis; receptor catabolic process; regulation of catalytic activity; regulation of macroautophagy; regulation of NMDA receptor activity; self proteolysis	calcium ion binding; calcium-dependent cysteine-type endopeptidase activity; endopeptidase activity	cytosol; extracellular exosome; extracellular region; ficolin-1-rich granule lumen; focal adhesion; lysosome; membrane; mitochondrion; plasma membrane	-	adrenal gland - glandular cells; appendix - glandular cells; appendix - lymphoid tissue; bone marrow - hematopoietic cells; breast - glandular cells; breast - myoepithelial cells; bronchus - respiratory epithelial cells; caudate - glial cells; caudate - neuronal cells; cerebellum - cells in molecular layer; cerebellum - Purkinje cells; cerebral cortex - endothelial cells; cerebral cortex - glial …
P17655	CAPN2	blastocyst development; cellular response to amino acid stimulus; myoblast fusion; protein autoprocessing; proteolysis; proteolysis involved in cellular protein catabolic process; regulation of cytoskeleton organization; response to hypoxia	calcium ion binding; calcium-dependent cysteine-type endopeptidase activity; cysteine-type peptidase activity; cytoskeletal protein binding; protein heterodimerization activity	chromatin; cortical actin cytoskeleton; cytoplasm; cytosol; dendrite; endoplasmic reticulum; extracellular exosome; focal adhesion; Golgi apparatus; lysosome; membrane raft; nucleus; perinuclear endoplasmic reticulum; plasma membrane; pseudopodium	-	adrenal gland - glandular cells; appendix - glandular cells; bone marrow - hematopoietic cells; bronchus - respiratory epithelial cells; cerebral cortex - endothelial cells; cerebral cortex - neuropil; cervix, uterine - glandular cells; epididymis - glandular cells; fallopian tube - glandular cells; gallbladder - glandular cells; kidney - cells in glomeruli; kidney - cells in tubules; liver - bil…
P04632	CAPNS1	cornification; positive regulation of cell proliferation; regulation of macroautophagy	calcium ion binding; calcium-dependent cysteine-type endopeptidase activity; endopeptidase activity	cytosol; extracellular exosome; membrane; plasma membrane	-	adrenal gland - glandular cells; appendix - glandular cells; appendix - lymphoid tissue; bone marrow - hematopoietic cells; breast - adipocytes; breast - glandular cells; breast - myoepithelial cells; bronchus - respiratory epithelial cells; caudate - glial cells; caudate - neuronal cells; cerebellum - cells in granular layer; cerebellum - cells in molecular layer; cerebellum - Purkinje cells; ce…
P52907	CAPZA1	antigen processing and presentation of exogenous peptide antigen via MHC class II; barbed-end actin filament capping; blood coagulation; cell junction assembly; ER to Golgi vesicle-mediated transport; innate immune response; interleukin-12-mediated signaling pathway; protein-containing complex assembly	actin binding; cadherin binding	actin cytoskeleton; cytoskeleton; cytosol; extracellular exosome; extracellular region; F-actin capping protein complex; WASH complex	-	adrenal gland - glandular cells; appendix - glandular cells; appendix - lymphoid tissue; bone marrow - hematopoietic cells; breast - adipocytes; breast - glandular cells; breast - myoepithelial cells; bronchus - respiratory epithelial cells; caudate - neuronal cells; cerebellum - cells in granular layer; cerebellum - Purkinje cells; cerebral cortex - endothelial cells; cerebral cortex - glial cel…
P47756	CAPZB	actin cytoskeleton organization; antigen processing and presentation of exogenous peptide antigen via MHC class II; barbed-end actin filament capping; blood coagulation; cytoskeleton organization; ER to Golgi vesicle-mediated transport; negative regulation of filopodium assembly; regulation of cell morphogenesis; regulation of lamellipodium assembly	actin binding; actin filament binding; cadherin binding	actin cytoskeleton; actin filament; cytoskeleton; cytosol; extracellular exosome; F-actin capping protein complex; sarcomere; WASH complex	-	adrenal gland - glandular cells; appendix - glandular cells; appendix - lymphoid tissue; bone marrow - hematopoietic cells; breast - glandular cells; breast - myoepithelial cells; bronchus - respiratory epithelial cells; caudate - neuronal cells; cerebellum - cells in granular layer; cerebral cortex - endothelial cells; cerebral cortex - neuronal cells; cerebral cortex - neuropil; cervix, uterine…
Q9BXL7	CARD11	B cell differentiation; B cell proliferation; Fc-epsilon receptor signaling pathway; homeostasis of number of cells; I-kappaB kinase/NF-kappaB signaling; immunoglobulin production; interleukin-2 secretion; positive regulation of B cell proliferation; positive regulation of cytokine production; positive regulation of I-kappaB kinase/NF-kappaB signaling; positive regulation of interleukin-2 biosynt…	CARD domain binding; guanylate kinase activity	CBM complex; cytoplasm; cytosol; extracellular exosome; immunological synapse; membrane raft; plasma membrane	BLOOD; CARCINOMA; COLORECTAL; LEUKEMIA; LEUKEMIA; LEUKOCYTE; LIVER; LYMPH; LYMPHOMA; PERIPHERAL BLOOD; PERIPHERAL BLOOD LEUKOCYTE; PROMYELOCYTIC LEUKEMIA; SPLEEN; THYMUS	appendix - lymphoid tissue; lymph node - germinal center cells; lymph node - non-germinal center cells; spleen - cells in red pulp; spleen - cells in white pulp; tonsil - germinal center cells; tonsil - non-germinal center cells; tonsil - squamous epithelial cells
Q9H257	CARD9	defense response to Gram-positive bacterium; defense response to virus; I-kappaB kinase/NF-kappaB signaling; innate immune response; positive regulation of I-kappaB kinase/NF-kappaB signaling; positive regulation of interleukin-6 production; positive regulation of JNK cascade; positive regulation of stress-activated MAPK cascade; positive regulation of tumor necrosis factor production; regulation…	CARD domain binding; protein homodimerization activity	cytoplasm; cytosol; plasma membrane	BLOOD; BRAIN; LEUKOCYTE; LIVER; LUNG; PERIPHERAL BLOOD; PERIPHERAL BLOOD LEUKOCYTE; PLACENTA; SPLEEN	bone marrow - hematopoietic cells; breast - myoepithelial cells; epididymis - glandular cells; fallopian tube - glandular cells; lymph node - non-germinal center cells; placenta - decidual cells; salivary gland - glandular cells; skin 1 - Langerhans; spleen - cells in red pulp; stomach 1 - glandular cells; stomach 2 - glandular cells; testis - cells in seminiferous ducts; tonsil - non-germinal ce…
P49589	CARS	cysteinyl-tRNA aminoacylation; tRNA aminoacylation for protein translation	ATP binding; cysteine-tRNA ligase activity; metal ion binding; protein homodimerization activity; tRNA binding	cytoplasm; cytosol	-	adrenal gland - glandular cells; appendix - glandular cells; appendix - lymphoid tissue; bone marrow - hematopoietic cells; breast - adipocytes; breast - glandular cells; breast - myoepithelial cells; bronchus - respiratory epithelial cells; caudate - glial cells; caudate - neuronal cells; cerebellum - cells in granular layer; cerebellum - cells in molecular layer; cerebellum - Purkinje cells; ce…
O15234	CASC3	intracellular mRNA localization; mRNA 3-end processing; mRNA export from nucleus; mRNA splicing, via spliceosome; nuclear-transcribed mRNA catabolic process, nonsense-mediated decay; regulation of translation; RNA export from nucleus	enzyme binding; identical protein binding; RNA binding; ubiquitin protein ligase binding	cytoplasmic stress granule; cytosol; dendrite; exon-exon junction complex; nuclear membrane; nuclear speck; nucleoplasm; perinuclear region of cytoplasm	-	adrenal gland - glandular cells; appendix - glandular cells; appendix - lymphoid tissue; bone marrow - hematopoietic cells; breast - adipocytes; breast - glandular cells; breast - myoepithelial cells; bronchus - respiratory epithelial cells; caudate - glial cells; caudate - neuronal cells; cerebellum - cells in granular layer; cerebellum - Purkinje cells; cerebral cortex - glial cells; cerebral c…
O14936	CASK	cell adhesion; negative regulation of cell-matrix adhesion; negative regulation of cellular response to growth factor stimulus; negative regulation of keratinocyte proliferation; negative regulation of wound healing; neurotransmitter secretion	ATP binding; calmodulin binding; guanylate kinase activity; protein serine/threonine kinase activity	actin cytoskeleton; basement membrane; cell-cell junction; ciliary membrane; cytoplasm; cytosol; focal adhesion; nuclear lamina; nuclear matrix; nucleolus; plasma membrane; presynaptic membrane	BRAIN; BRAIN; KIDNEY; KIDNEY; LIVER; LIVER; LUNG; LUNG	adrenal gland - glandular cells; appendix - glandular cells; appendix - lymphoid tissue; breast - glandular cells; breast - myoepithelial cells; bronchus - respiratory epithelial cells; caudate - glial cells; cerebellum - cells in granular layer; cerebellum - cells in molecular layer; cerebellum - Purkinje cells; cerebral cortex - endothelial cells; cerebral cortex - glial cells; cerebral cortex …
P29466	CASP1	apoptotic process; cellular response to cytokine stimulus; cellular response to interferon-gamma; cellular response to lipopolysaccharide; cellular response to mechanical stimulus; cellular response to organic substance; cytokine-mediated signaling pathway; interleukin-1 beta production; membrane hyperpolarization; mitochondrial depolarization; positive regulation of cysteine-type endopeptidase a…	CARD domain binding; cysteine-type endopeptidase activator activity involved in apoptotic process; cysteine-type endopeptidase activity; cysteine-type endopeptidase activity involved in apoptotic process; endopeptidase activity; identical protein binding; kinase binding	AIM2 inflammasome complex; cytosol; extracellular region; IPAF inflammasome complex; mitochondrion; NLRP1 inflammasome complex; NLRP3 inflammasome complex; protease inhibitor complex; protein-containing complex	BLOOD; BRAIN; COLON; EAR; HEART; INTESTINE; KIDNEY; LEUKOCYTE; LIVER; LUNG; MUSCLE; PERIPHERAL BLOOD; PERIPHERAL BLOOD LEUKOCYTE; PROSTATE; SKELETAL MUSCLE; SMALL INTESTINE; SPLEEN; TESTIS; THYMUS	appendix - glandular cells; appendix - lymphoid tissue; bronchus - respiratory epithelial cells; cerebellum - cells in granular layer; cerebellum - Purkinje cells; cerebral cortex - glial cells; cerebral cortex - neuronal cells; cerebral cortex - neuropil; cervix, uterine - glandular cells; cervix, uterine - squamous epithelial cells; colon - endothelial cells; colon - peripheral nerve/ganglion; …
Q92851	CASP10	apoptotic process; apoptotic signaling pathway; cell surface receptor signaling pathway; execution phase of apoptosis; positive regulation of I-kappaB kinase/NF-kappaB signaling; regulation of apoptotic process	cysteine-type endopeptidase activity; cysteine-type endopeptidase activity involved in apoptotic signaling pathway; cysteine-type endopeptidase activity involved in execution phase of apoptosis; death effector domain binding; ubiquitin protein ligase binding	CD95 death-inducing signaling complex; cytosol; ripoptosome	BRAIN; COLON; KIDNEY; PROSTATE; TESTIS	adrenal gland - glandular cells; appendix - glandular cells; appendix - lymphoid tissue; bone marrow - hematopoietic cells; breast - glandular cells; bronchus - respiratory epithelial cells; caudate - neuronal cells; cerebellum - cells in molecular layer; cerebellum - Purkinje cells; cerebral cortex - neuronal cells; cervix, uterine - glandular cells; colon - endothelial cells; colon - glandular …
P31944	CASP14	cornification; epidermis development; execution phase of apoptosis; keratinization	cysteine-type endopeptidase activity; cysteine-type endopeptidase activity involved in execution phase of apoptosis; endopeptidase activity	cytoplasm; cytosol; keratin filament; mitochondrion; nucleus	EPIDERMIS; EPIDERMIS; GLAND; HAIR; KERATINOCYTE; KERATINOCYTE; PSORIATIC SKIN; SKIN; SKIN; STRATUM CORNEUM; STRATUM CORNEUM	skin 1 - keratinocytes; skin 2 - epidermal cells; vagina - squamous epithelial cells
P42575	CASP2	aging; apoptotic process; apoptotic signaling pathway; brain development; cellular response to mechanical stimulus; DNA damage response, signal transduction by p53 class mediator resulting in cell cycle arrest; ectopic germ cell programmed cell death; execution phase of apoptosis; extrinsic apoptotic signaling pathway in absence of ligand; intrinsic apoptotic signaling pathway in response to DNA …	cysteine-type endopeptidase activity; cysteine-type endopeptidase activity involved in execution phase of apoptosis; enzyme binding; identical protein binding; protein domain specific binding	cytoplasm; cytosol; membrane; mitochondrion; nucleus	BRAIN; BRAIN; EAR; EAR; EMBRYO; HEART; HEART; KIDNEY; KIDNEY; LIVER; LIVER; LUNG; LUNG; MUSCLE; PANCREAS; PLACENTA; SKELETAL MUSCLE	adrenal gland - glandular cells; appendix - glandular cells; appendix - lymphoid tissue; bone marrow - hematopoietic cells; breast - adipocytes; breast - glandular cells; breast - myoepithelial cells; bronchus - respiratory epithelial cells; caudate - glial cells; cerebellum - cells in molecular layer; cerebellum - Purkinje cells; cerebral cortex - endothelial cells; cerebral cortex - neuronal ce…
P42574	CASP3	apoptotic DNA fragmentation; apoptotic process; apoptotic signaling pathway; B cell homeostasis; cell fate commitment; cellular response to DNA damage stimulus; cellular response to staurosporine; cytokine-mediated signaling pathway; erythrocyte differentiation; execution phase of apoptosis; extrinsic apoptotic signaling pathway in absence of ligand; glial cell apoptotic process; heart developmen…	aspartic-type endopeptidase activity; cyclin-dependent protein serine/threonine kinase inhibitor activity; cysteine-type endopeptidase activator activity involved in apoptotic process; cysteine-type endopeptidase activity; cysteine-type endopeptidase activity involved in apoptotic process; cysteine-type endopeptidase activity involved in execution phase of apoptosis; death receptor binding; pepti…	cytosol; death-inducing signaling complex; membrane raft; nucleoplasm; nucleus	BRAIN; EAR; HEART; KIDNEY; LIVER; LUNG; MUSCLE; SKELETAL MUSCLE; SPLEEN; STEM; TESTIS	appendix - glandular cells; appendix - lymphoid tissue; bone marrow - hematopoietic cells; bronchus - respiratory epithelial cells; colon - glandular cells; duodenum - glandular cells; endometrium 1 - glandular cells; esophagus - squamous epithelial cells; gallbladder - glandular cells; hippocampus - neuronal cells; lung - macrophages; lymph node - germinal center cells; lymph node - non-germinal…
P49662	CASP4	apoptotic process; cellular response to amyloid-beta; inflammatory response; innate immune response; intrinsic apoptotic signaling pathway; intrinsic apoptotic signaling pathway in response to endoplasmic reticulum stress; positive regulation of tumor necrosis factor-mediated signaling pathway; proteolysis; regulation of apoptotic process; regulation of inflammatory response	CARD domain binding; cysteine-type endopeptidase activity; cysteine-type endopeptidase activity involved in apoptotic process	AIM2 inflammasome complex; cytosol; endoplasmic reticulum; endoplasmic reticulum membrane; extracellular region; IPAF inflammasome complex; mitochondrion; NLRP3 inflammasome complex; plasma membrane; protein-containing complex	BRAIN; COLON; KERATINOCYTE	adrenal gland - glandular cells; appendix - glandular cells; appendix - lymphoid tissue; bone marrow - hematopoietic cells; breast - glandular cells; breast - myoepithelial cells; bronchus - respiratory epithelial cells; caudate - glial cells; caudate - neuronal cells; cerebellum - cells in granular layer; cerebellum - cells in molecular layer; cerebellum - Purkinje cells; cerebral cortex - endot…
P55212	CASP6	apoptotic process; cellular response to staurosporine; epithelial cell differentiation; execution phase of apoptosis; proteolysis; regulation of apoptotic process	cysteine-type endopeptidase activity; cysteine-type endopeptidase activity involved in execution phase of apoptosis; cysteine-type peptidase activity; identical protein binding	cytosol; nucleoplasm	-	appendix - glandular cells; appendix - lymphoid tissue; bone marrow - hematopoietic cells; breast - glandular cells; bronchus - respiratory epithelial cells; cervix, uterine - glandular cells; colon - glandular cells; duodenum - glandular cells; endometrium 1 - glandular cells; endometrium 2 - glandular cells; fallopian tube - glandular cells; gallbladder - glandular cells; kidney - cells in tubu…
P55210	CASP7	apoptotic process; cellular response to staurosporine; execution phase of apoptosis; proteolysis	cysteine-type endopeptidase activity; cysteine-type endopeptidase activity involved in execution phase of apoptosis; cysteine-type peptidase activity; peptidase activity	cytoplasm; cytosol; nucleoplasm; nucleus	BRAIN; EAR; HEART; KIDNEY; LIVER; LUNG; MUSCLE; SKELETAL MUSCLE; SPLEEN; TESTIS	adrenal gland - glandular cells; appendix - glandular cells; breast - glandular cells; breast - myoepithelial cells; bronchus - respiratory epithelial cells; cerebellum - Purkinje cells; cerebral cortex - endothelial cells; cervix, uterine - glandular cells; colon - endothelial cells; colon - glandular cells; duodenum - glandular cells; endometrium 1 - cells in endometrial stroma; epididymis - gl…
Q14790	CASP8	activation of cysteine-type endopeptidase activity; activation of cysteine-type endopeptidase activity involved in apoptotic process; activation of cysteine-type endopeptidase activity involved in apoptotic signaling pathway; apoptotic process; apoptotic signaling pathway; B cell activation; cell surface receptor signaling pathway; cellular response to mechanical stimulus; cellular response to or…	cysteine-type endopeptidase activity; cysteine-type endopeptidase activity involved in apoptotic process; cysteine-type endopeptidase activity involved in apoptotic signaling pathway; cysteine-type endopeptidase activity involved in execution phase of apoptosis; cysteine-type peptidase activity; death effector domain binding; death receptor binding; identical protein binding; peptidase activity; …	CD95 death-inducing signaling complex; cell body; cytoskeleton; cytosol; death-inducing signaling complex; membrane raft; mitochondrial outer membrane; mitochondrion; neuron projection; nucleoplasm; ripoptosome	BLOOD; BRAIN; LEUKOCYTE; LIVER; MUSCLE; PERIPHERAL BLOOD; PERIPHERAL BLOOD LEUKOCYTE; SKELETAL MUSCLE; SPLEEN; TESTIS; THYMUS	adrenal gland - glandular cells; appendix - glandular cells; appendix - lymphoid tissue; bone marrow - hematopoietic cells; breast - glandular cells; breast - myoepithelial cells; bronchus - respiratory epithelial cells; caudate - neuronal cells; cerebellum - cells in granular layer; cerebellum - Purkinje cells; cerebral cortex - neuronal cells; cervix, uterine - glandular cells; cervix, uterine …
Q9UKL3	CASP8AP2	activation of cysteine-type endopeptidase activity involved in apoptotic process; apoptotic signaling pathway; cell cycle; cellular response to mechanical stimulus; extrinsic apoptotic signaling pathway via death domain receptors; Fas signaling pathway; regulation of transcription, DNA-templated; signal transduction; transcription, DNA-templated	cysteine-type endopeptidase activator activity involved in apoptotic process; death receptor binding; DNA binding; peptidase activator activity involved in apoptotic process; SUMO polymer binding; transcription corepressor activity	cytoplasm; mitochondrion; nucleus; PML body	-	-
P55211	CASP9	activation of cysteine-type endopeptidase activity involved in apoptotic process by cytochrome c; aging; apoptotic process; cellular response to dexamethasone stimulus; cellular response to DNA damage stimulus; cellular response to UV; execution phase of apoptosis; extrinsic apoptotic signaling pathway in absence of ligand; glial cell apoptotic process; intrinsic apoptotic signaling pathway in re…	cysteine-type endopeptidase activity; cysteine-type endopeptidase activity involved in execution phase of apoptosis; enzyme activator activity; identical protein binding; peptidase activity; protein kinase binding; SH3 domain binding	apoptosome; cytosol; mitochondrion; nucleus; protein-containing complex	EAR; EAR; HEART; HEART; LIVER; MUSCLE; PANCREAS; SKELETAL MUSCLE	adrenal gland - glandular cells; appendix - glandular cells; appendix - lymphoid tissue; bone marrow - hematopoietic cells; breast - adipocytes; breast - glandular cells; breast - myoepithelial cells; bronchus - respiratory epithelial cells; caudate - glial cells; caudate - neuronal cells; cerebellum - cells in granular layer; cerebellum - cells in molecular layer; cerebellum - Purkinje cells; ce…
P04040	CAT	aerobic respiration; aging; cellular response to growth factor stimulus; cellular response to oxidative stress; cholesterol metabolic process; hemoglobin metabolic process; hydrogen peroxide catabolic process; negative regulation of apoptotic process; negative regulation of NF-kappaB transcription factor activity; neutrophil degranulation; osteoblast differentiation; positive regulation of cell d…	aminoacylase activity; antioxidant activity; catalase activity; enzyme binding; heme binding; identical protein binding; metal ion binding; NADP binding; oxidoreductase activity, acting on peroxide as acceptor; protein homodimerization activity; signaling receptor binding	cytosol; endoplasmic reticulum; extracellular exosome; extracellular region; ficolin-1-rich granule lumen; focal adhesion; Golgi apparatus; intracellular membrane-bounded organelle; lysosome; membrane; mitochondrial intermembrane space; mitochondrion; peroxisomal matrix; peroxisomal membrane; peroxisome; plasma membrane; secretory granule lumen	-	adrenal gland - glandular cells; bone marrow - hematopoietic cells; duodenum - glandular cells; fallopian tube - glandular cells; kidney - cells in tubules; liver - hepatocytes; lung - macrophages; prostate - glandular cells; seminal vesicle - glandular cells; small intestine - glandular cells
Q8NEC5	CATSPER1	cell differentiation; flagellated sperm motility; membrane depolarization during action potential; multicellular organism development; regulation of ion transmembrane transport; spermatogenesis; sperm-egg recognition	calcium activated cation channel activity; high voltage-gated calcium channel activity	CatSper complex; motile cilium; plasma membrane	TESTIS	-
Q03135	CAV1	angiogenesis; angiotensin-activated signaling pathway involved in heart process; apoptotic signaling pathway; beta-catenin destruction complex disassembly; calcium ion homeostasis; calcium ion transport; caveola assembly; caveolin-mediated endocytosis; cellular calcium ion homeostasis; cellular response to exogenous dsRNA; cellular response to hyperoxia; cellular response to peptide hormone stimu…	ATPase binding; cholesterol binding; enzyme binding; identical protein binding; inward rectifier potassium channel inhibitor activity; ion channel binding; nitric-oxide synthase binding; patched binding; peptidase activator activity; protein binding, bridging; protein heterodimerization activity; protein kinase binding; protein-containing complex scaffold activity; Rac GTPase binding; signaling r…	acrosomal membrane; apical plasma membrane; basolateral plasma membrane; caveola; cell cortex; cilium; cytoplasmic vesicle; early endosome membrane; endocytic vesicle membrane; endoplasmic reticulum; endoplasmic reticulum membrane; endosome; focal adhesion; Golgi membrane; integral component of plasma membrane; intracellular; lipid droplet; membrane; membrane raft; perinuclear region of cytoplasm…	BRAIN; EAR; HEART; KIDNEY; LIVER; LUNG; MUSCLE; SKELETAL MUSCLE; STOMACH	breast - adipocytes; breast - glandular cells; bronchus - respiratory epithelial cells; cerebral cortex - endothelial cells; cervix, uterine - squamous epithelial cells; colon - endothelial cells; endometrium 1 - cells in endometrial stroma; endometrium 2 - cells in endometrial stroma; esophagus - squamous epithelial cells; heart muscle - myocytes; kidney - cells in glomeruli; liver - bile duct c…
P51636	CAV2	caveola assembly; endoplasmic reticulum organization; insulin receptor signaling pathway; mitochondrion organization; negative regulation of endothelial cell proliferation; negative regulation of transforming growth factor beta receptor signaling pathway; positive regulation by host of viral process; positive regulation by host of viral release from host cell; positive regulation of dopamine rece…	D1 dopamine receptor binding; protein binding, bridging; protein heterodimerization activity; protein homodimerization activity; protein kinase binding; protein-containing complex scaffold activity; scaffold protein binding	acrosomal membrane; caveola; cytoplasmic vesicle; extrinsic component of cytoplasmic side of plasma membrane; focal adhesion; Golgi apparatus; Golgi membrane; integral component of plasma membrane; intracellular; membrane; membrane raft; nucleus; perinuclear region of cytoplasm; plasma membrane; protein-containing complex; transport vesicle	ENDOTHELIAL CELL; FIBROBLAST; MUSCLE; MYOBLAST; SMOOTH MUSCLE	adrenal gland - glandular cells; breast - adipocytes; breast - myoepithelial cells; bronchus - respiratory epithelial cells; cerebral cortex - endothelial cells; cervix, uterine - glandular cells; cervix, uterine - squamous epithelial cells; colon - endothelial cells; endometrium 1 - cells in endometrial stroma; endometrium 2 - cells in endometrial stroma; esophagus - squamous epithelial cells; g…
P56539	CAV3	actin filament organization; cardiac muscle cell development; caveola assembly; cell differentiation; cellular response to organonitrogen compound; cholesterol homeostasis; cytoplasmic microtubule organization; detection of muscle stretch; endocytosis; glucose homeostasis; heart trabecula formation; membrane raft organization; muscle cell cellular homeostasis; muscle contraction; muscle organ dev…	alpha-tubulin binding; calcium channel regulator activity; connexin binding; ion channel binding; nitric-oxide synthase binding; potassium channel inhibitor activity; protein C-terminus binding; protein-containing complex binding; protein-containing complex scaffold activity; sodium channel regulator activity	caveola; cell surface; dystrophin-associated glycoprotein complex; endoplasmic reticulum; Golgi membrane; intercalated disc; intracellular membrane-bounded organelle; membrane raft; neuromuscular junction; plasma membrane; sarcolemma; T-tubule; vesicle; Z disc	MUSCLE	appendix - glandular cells; duodenum - glandular cells; heart muscle - myocytes; kidney - cells in tubules; parathyroid gland - glandular cells; skeletal muscle - myocytes; skin 1 - keratinocytes; small intestine - glandular cells; stomach 1 - glandular cells; stomach 2 - glandular cells; testis - Leydig cells
Q13951	CBFB	cell maturation; definitive hemopoiesis; lymphocyte differentiation; myeloid cell differentiation; negative regulation of CD4-positive, alpha-beta T cell differentiation; negative regulation of transcription by RNA polymerase II; osteoblast differentiation; positive regulation of CD8-positive, alpha-beta T cell differentiation; positive regulation of transcription by RNA polymerase II; protein po…	DNA binding transcription factor activity; RNA polymerase II transcription factor activity, sequence-specific DNA binding; sequence-specific DNA binding; transcription coactivator activity	core-binding factor complex; membrane; nucleoplasm	-	-
P22681	CBL	cell surface receptor signaling pathway; cellular response to DNA damage stimulus; cellular response to epidermal growth factor stimulus; cellular response to nerve growth factor stimulus; cellular response to oxygen-glucose deprivation; cellular response to platelet-derived growth factor stimulus; cytokine-mediated signaling pathway; entry of bacterium into host cell; epidermal growth factor rec…	cadherin binding; calcium ion binding; DNA binding transcription factor activity; ephrin receptor binding; epidermal growth factor receptor binding; phosphatidylinositol 3-kinase regulatory subunit binding; phosphotyrosine residue binding; receptor tyrosine kinase binding; SH3 domain binding; ubiquitin protein ligase activity; ubiquitin-protein transferase activity	cytosol; flotillin complex; focal adhesion; growth cone; mast cell granule; membrane raft; perinuclear region of cytoplasm; plasma membrane	-	adrenal gland - glandular cells; appendix - lymphoid tissue; bone marrow - hematopoietic cells; caudate - neuronal cells; cerebellum - cells in molecular layer; cerebellum - Purkinje cells; cerebral cortex - endothelial cells; cerebral cortex - glial cells; cerebral cortex - neuronal cells; colon - endothelial cells; colon - peripheral nerve/ganglion; epididymis - glandular cells; hippocampus - n…
Q13191	CBLB	epidermal growth factor receptor signaling pathway; negative regulation of epidermal growth factor-activated receptor activity; NLS-bearing protein import into nucleus; proteolysis; signal transduction	calcium ion binding; phosphotyrosine residue binding; receptor tyrosine kinase binding; SH3 domain binding; ubiquitin protein ligase activity; zinc ion binding	cytosol; membrane raft; nucleoplasm; plasma membrane	BRAIN; BRAIN; EAR; FETAL BRAIN; GLAND; HEART; HEMATOPOIETIC; KIDNEY; LIVER; LIVER; LUNG; LYMPH; LYMPHOCYTE; MUSCLE; OVARY; PANCREAS; PLACENTA; SALIVA; SALIVARY GLAND; SKELETAL MUSCLE; SPLEEN; TESTIS	adrenal gland - glandular cells; appendix - glandular cells; appendix - lymphoid tissue; bone marrow - hematopoietic cells; breast - adipocytes; breast - glandular cells; breast - myoepithelial cells; bronchus - respiratory epithelial cells; caudate - glial cells; caudate - neuronal cells; cerebellum - cells in granular layer; cerebellum - cells in molecular layer; cerebellum - Purkinje cells; ce…
Q8IUF1	CBWD2	-	ATP binding	-	-	appendix - glandular cells; appendix - lymphoid tissue; bone marrow - hematopoietic cells; breast - glandular cells; breast - myoepithelial cells; bronchus - respiratory epithelial cells; cerebellum - cells in granular layer; cerebral cortex - glial cells; cerebral cortex - neuropil; cervix, uterine - glandular cells; colon - endothelial cells; colon - glandular cells; duodenum - glandular cells;…
Q8N163	CCAR2	cell cycle; cellular response to DNA damage stimulus; mitochondrial fragmentation involved in apoptotic process; mRNA processing; negative regulation of catalytic activity; negative regulation of cell growth; negative regulation of intrinsic apoptotic signaling pathway in response to DNA damage; negative regulation of proteasomal ubiquitin-dependent protein catabolic process; negative regulation …	enzyme binding; enzyme inhibitor activity; RNA binding; RNA polymerase II core binding	cytoplasm; DBIRD complex; mitochondrial matrix; nuclear chromatin; nucleoplasm; nucleus	CARCINOMA; CARCINOMA; COLON; GASTRIC CARCINOMA; LUNG	adrenal gland - glandular cells; appendix - glandular cells; appendix - lymphoid tissue; bone marrow - hematopoietic cells; breast - glandular cells; bronchus - respiratory epithelial cells; caudate - neuronal cells; cerebellum - cells in granular layer; cerebellum - cells in molecular layer; cerebellum - Purkinje cells; cerebral cortex - glial cells; cerebral cortex - neuronal cells; cervix, ute…
Q8N6L0	CCDC155	actin filament organization; chromosome localization to nuclear envelope involved in homologous chromosome segregation; double-strand break repair via homologous recombination; microtubule cytoskeleton organization involved in homologous chromosome segregation; oogenesis; spermatogenesis; spindle assembly; spindle localization; synapsis; telomere localization	dynein complex binding; identical protein binding	chromosome, telomeric region; integral component of membrane; lateral element; meiotic nuclear membrane microtubule tethering complex; meiotic spindle pole; nuclear outer membrane	-	adrenal gland - glandular cells; appendix - glandular cells; bone marrow - hematopoietic cells; breast - glandular cells; breast - myoepithelial cells; bronchus - respiratory epithelial cells; caudate - neuronal cells; cerebellum - cells in granular layer; cerebellum - cells in molecular layer; cerebellum - Purkinje cells; cerebral cortex - endothelial cells; cerebral cortex - glial cells; cerebr…
Q9P0B6	CCDC167	-	-	integral component of membrane	-	-
Q8N5R6	CCDC33	-	-	-	-	-
Q8IYA8	CCDC36	DNA recombination; meiotic DNA double-strand break formation; oogenesis; regulation of homologous chromosome segregation; spermatogenesis; synapsis	-	condensed nuclear chromosome	-	testis - elongated or late spermatids; testis - Leydig cells; testis - pachytene spermatocytes; testis - round or early spermatids
Q8IVM0	CCDC50	sensory perception of sound	ubiquitin protein ligase binding	cytosol	BRAIN; EAR; HEART; KIDNEY; LIVER; LUNG; MUSCLE; PANCREAS; PLACENTA; SKELETAL MUSCLE	adrenal gland - glandular cells; appendix - glandular cells; appendix - lymphoid tissue; bone marrow - hematopoietic cells; breast - adipocytes; breast - myoepithelial cells; caudate - neuronal cells; cerebellum - cells in granular layer; cerebellum - cells in molecular layer; cerebellum - Purkinje cells; cerebral cortex - neuronal cells; cervix, uterine - glandular cells; duodenum - glandular ce…
P22362	CCL1	antimicrobial humoral immune response mediated by antimicrobial peptide; cellular calcium ion homeostasis; cellular response to interferon-gamma; cellular response to interleukin-1; cellular response to tumor necrosis factor; chemokine-mediated signaling pathway; chemotaxis; G-protein coupled receptor signaling pathway; inflammatory response; killing of cells of other organism; lymphocyte chemota…	CCR chemokine receptor binding; chemokine activity	cell; extracellular region; extracellular space	-	-
P51671	CCL11	actin filament organization; antimicrobial humoral immune response mediated by antimicrobial peptide; branching involved in mammary gland duct morphogenesis; cell adhesion; cellular calcium ion homeostasis; cellular response to interferon-gamma; cellular response to interleukin-1; cellular response to tumor necrosis factor; chemokine-mediated signaling pathway; chemotaxis; chronic inflammatory re…	CCR3 chemokine receptor binding; chemokine activity; protein dimerization activity; receptor ligand activity	extracellular region; extracellular space; intracellular	-	-
Q99616	CCL13	antimicrobial humoral immune response mediated by antimicrobial peptide; cell-cell signaling; cellular calcium ion homeostasis; cellular response to interferon-gamma; cellular response to interleukin-1; cellular response to tumor necrosis factor; chemokine-mediated signaling pathway; chemotaxis; cytoskeleton organization; eosinophil chemotaxis; G-protein coupled receptor signaling pathway; inflam…	CCR chemokine receptor binding; chemokine activity; signaling receptor binding	cell; extracellular region; extracellular space	ARTERY; ARTERY SMOOTH MUSCLE; COLON; INTESTINE; LUNG; LYMPH; LYMPH NODE; MUSCLE; PULMONARY ARTERY; SMALL INTESTINE; SMOOTH MUSCLE; SMOOTH MUSCLE CELL; STOMACH; THYMUS; TRACHEA	-
Q16627	CCL14	cellular calcium ion homeostasis; cellular response to interferon-gamma; cellular response to interleukin-1; cellular response to tumor necrosis factor; chemokine-mediated signaling pathway; G-protein coupled receptor signaling pathway; inflammatory response; lymphocyte chemotaxis; monocyte chemotaxis; neutrophil chemotaxis; positive regulation of cell proliferation; positive regulation of ERK1 a…	CCR chemokine receptor binding; chemokine activity	cell; extracellular space	BONE; EAR; GUT; HEART; HEART MUSCLE; LIVER; MUSCLE; PLASMA; SPLEEN	-
Q16663	CCL15	cell-cell signaling; cellular calcium ion homeostasis; cellular response to interferon-gamma; cellular response to interleukin-1; cellular response to tumor necrosis factor; chemokine-mediated signaling pathway; chemotaxis; G-protein coupled receptor signaling pathway; inflammatory response; lymphocyte chemotaxis; monocyte chemotaxis; neutrophil chemotaxis; positive regulation of ERK1 and ERK2 ca…	CCR chemokine receptor binding; chemoattractant activity; chemokine activity; heparin binding; signaling receptor binding	cell; extracellular space	ADRENAL GLAND; BONE; EAR; GLAND; HEART; LIVER; MUSCLE; PANCREAS; PLACENTA; SKELETAL MUSCLE; SYNOVIAL FLUID	-
O15467	CCL16	cell communication; cell-cell signaling; cellular response to interferon-gamma; cellular response to interleukin-1; cellular response to tumor necrosis factor; chemokine-mediated signaling pathway; chemotaxis; G-protein coupled receptor signaling pathway; inflammatory response; lymphocyte chemotaxis; monocyte chemotaxis; neutrophil chemotaxis; positive regulation of ERK1 and ERK2 cascade; positiv…	CCR chemokine receptor binding; chemoattractant activity; chemokine activity	extracellular region; extracellular space	LIVER; LYMPH; LYMPHOCYTE; MONOCYTE; SPLEEN; T-CELL; THYMUS	-
Q92583	CCL17	antimicrobial humoral immune response mediated by antimicrobial peptide; cell-cell signaling; cellular response to interferon-gamma; cellular response to interleukin-1; cellular response to tumor necrosis factor; chemokine-mediated signaling pathway; chemotaxis; G-protein coupled receptor signaling pathway; inflammatory response; killing of cells of other organism; lymphocyte chemotaxis; monocyte…	CCR chemokine receptor binding; CCR4 chemokine receptor binding; chemokine activity; signaling receptor binding	extracellular space	COLON; INTESTINE; LUNG; SMALL INTESTINE; THYMUS	adrenal gland - glandular cells; appendix - glandular cells; appendix - lymphoid tissue; bone marrow - hematopoietic cells; breast - glandular cells; breast - myoepithelial cells; bronchus - respiratory epithelial cells; caudate - neuronal cells; cerebellum - cells in molecular layer; cerebellum - Purkinje cells; cerebral cortex - neuronal cells; cerebral cortex - neuropil; cervix, uterine - glan…
Q99731	CCL19	activation of JUN kinase activity; antimicrobial humoral immune response mediated by antimicrobial peptide; cell communication; cell maturation; cellular calcium ion homeostasis; cellular response to interferon-gamma; cellular response to interleukin-1; cellular response to tumor necrosis factor; cellular response to virus; chemokine-mediated signaling pathway; cytokine-mediated signaling pathway…	CCR chemokine receptor binding; CCR10 chemokine receptor binding; CCR7 chemokine receptor binding; chemokine activity; chemokine receptor binding	extracellular region; extracellular space; intracellular	APPENDIX; COLON; INTESTINE; KIDNEY; LUNG; LYMPH; LYMPH NODE; SMALL INTESTINE; SPLEEN; STOMACH; THYMUS; TRACHEA	appendix - lymphoid tissue; lymph node - non-germinal center cells; spleen - cells in red pulp; tonsil - germinal center cells; tonsil - non-germinal center cells
P13500	CCL2	angiogenesis; animal organ morphogenesis; astrocyte cell migration; cell adhesion; cell surface receptor signaling pathway; cellular homeostasis; cellular response to fibroblast growth factor stimulus; cellular response to interferon-gamma; cellular response to interleukin-1; cellular response to lipopolysaccharide; cellular response to organic cyclic compound; cellular response to tumor necrosis…	CCR2 chemokine receptor binding; chemokine activity; protein kinase activity; signaling receptor binding	extracellular region; extracellular space; intracellular	PLASMA; SEMINAL PLASMA	adrenal gland - glandular cells; appendix - glandular cells; appendix - lymphoid tissue; breast - glandular cells; breast - myoepithelial cells; bronchus - respiratory epithelial cells; cerebellum - Purkinje cells; cerebral cortex - endothelial cells; cerebral cortex - neuronal cells; cervix, uterine - glandular cells; cervix, uterine - squamous epithelial cells; colon - endothelial cells; colon …
P78556	CCL20	antimicrobial humoral immune response mediated by antimicrobial peptide; calcium-mediated signaling using intracellular calcium source; cell chemotaxis; cell-cell signaling; cellular response to interferon-gamma; cellular response to interleukin-1; cellular response to lipopolysaccharide; cellular response to lipoteichoic acid; cellular response to tumor necrosis factor; chemokine-mediated signal…	CCR6 chemokine receptor binding; chemokine activity	extracellular region; extracellular space; intracellular	APPENDIX; BLOOD; COLON; FETAL LUNG; INTESTINE; LIVER; LUNG; LYMPH; LYMPH; LYMPH NODE; LYMPHOCYTE; PLASMA; PROSTATE; SEMINAL PLASMA; SMALL INTESTINE; TESTIS; THYMUS	-
O00585	CCL21	activation of GTPase activity; antimicrobial humoral immune response mediated by antimicrobial peptide; cell chemotaxis; cell maturation; cell-cell signaling; cellular response to interferon-gamma; cellular response to interleukin-1; cellular response to tumor necrosis factor; chemokine-mediated signaling pathway; dendritic cell chemotaxis; dendritic cell dendrite assembly; establishment of T cel…	CCR chemokine receptor binding; CCR7 chemokine receptor binding; chemokine activity; chemokine receptor binding	cell; extracellular region; extracellular space	APPENDIX; BONE; BONE MARROW; EAR; FETAL HEART; FETAL SPLEEN; GLAND; HEART; INTESTINE; LIVER; LYMPH; LYMPH NODE; PANCREAS; SMALL INTESTINE; SPLEEN; SPLEEN; THYMUS; THYROID; TONSIL; TRACHEA	appendix - lymphoid tissue; bone marrow - hematopoietic cells; lymph node - germinal center cells; spleen - cells in red pulp; spleen - cells in white pulp; tonsil - germinal center cells; tonsil - non-germinal center cells
O00626	CCL22	antimicrobial humoral immune response mediated by antimicrobial peptide; cell-cell signaling; cellular response to interferon-gamma; cellular response to interleukin-1; cellular response to tumor necrosis factor; chemokine-mediated signaling pathway; chemotaxis; cytokine-mediated signaling pathway; G-protein coupled receptor signaling pathway; immune response; inflammatory response; killing of ce…	CCR chemokine receptor binding; chemokine activity	extracellular region; extracellular space	APPENDIX; DENDRITIC CELL; EPIDERMIS; INTESTINE; LUNG; LYMPH; LYMPH; LYMPH; LYMPH NODE; MACROPHAGE; MACROPHAGE; MONOCYTE; MONOCYTE; SKIN; SMALL INTESTINE; SPLEEN; THYMUS	-
P55773	CCL23	cell-cell signaling; cellular calcium ion homeostasis; cellular response to interferon-gamma; cellular response to interleukin-1; cellular response to tumor necrosis factor; chemokine-mediated signaling pathway; chemotaxis; G-protein coupled receptor signaling pathway; immune response; inflammatory response; lymphocyte chemotaxis; monocyte chemotaxis; negative regulation of C-C chemokine binding;…	CCR1 chemokine receptor binding; chemokine activity; heparin binding	cell; extracellular region; extracellular space	BONE; FETAL LIVER; LIVER; LIVER; LUNG; MUSCLE; PANCREAS; PLACENTA; SYNOVIAL FLUID	-
O00175	CCL24	cell-cell signaling; cellular response to interferon-gamma; cellular response to interleukin-1; cellular response to tumor necrosis factor; chemokine-mediated signaling pathway; chemotaxis; cytoskeleton organization; eosinophil chemotaxis; G-protein coupled receptor signaling pathway; immune response; inflammatory response; lymphocyte chemotaxis; monocyte chemotaxis; neutrophil chemotaxis; positi…	CCR3 chemokine receptor binding; chemokine activity; receptor ligand activity	extracellular space	LYMPH; LYMPHOCYTE; MONOCYTE	-
O15444	CCL25	antimicrobial humoral immune response mediated by antimicrobial peptide; cell chemotaxis; cell surface receptor signaling pathway; cellular response to interferon-gamma; cellular response to interleukin-1; cellular response to tumor necrosis factor; chemokine-mediated signaling pathway; chemotaxis; G-protein coupled receptor signaling pathway; immune response; inflammatory response; killing of ce…	CCR10 chemokine receptor binding; chemokine activity; chemokine receptor binding; hormone activity	extracellular region; extracellular space	INTESTINE; SMALL INTESTINE; THYMUS	-
Q9Y258	CCL26	cell-cell signaling; cellular response to interferon-gamma; cellular response to interleukin-1; cellular response to tumor necrosis factor; chemokine-mediated signaling pathway; chemotaxis; G-protein coupled receptor signaling pathway; inflammatory response; monocyte chemotaxis; neutrophil chemotaxis; positive regulation of actin filament polymerization; positive regulation of cell migration; pos…	CCR3 chemokine receptor binding; chemokine activity; receptor ligand activity	extracellular space	EAR; HEART; OVARY	-
Q9Y4X3	CCL27	antimicrobial humoral immune response mediated by antimicrobial peptide; cell-cell signaling; chemotaxis; G-protein coupled receptor signaling pathway; immune response; killing of cells of other organism	CCR3 chemokine receptor binding; chemokine activity	extracellular region; extracellular space	OVARY; PLACENTA; SKIN; TESTIS; THYMUS	bone marrow - hematopoietic cells; lymph node - non-germinal center cells; skin 1 - keratinocytes; skin 2 - epidermal cells; spleen - cells in red pulp; tonsil - non-germinal center cells
Q9NRJ3	CCL28	antimicrobial humoral immune response mediated by antimicrobial peptide; cell chemotaxis; chemotaxis; cytolysis in other organism; G-protein coupled receptor signaling pathway; immune response; killing of cells of other organism; negative regulation of leukocyte tethering or rolling; positive regulation of cell-matrix adhesion; positive regulation of cytosolic calcium ion concentration; response …	chemokine activity	cell; extracellular exosome; extracellular region; extracellular space	BLOOD; COLON; EYE; GLAND; INTESTINE; LEUKOCYTE; MAMMARY GLAND; PERIPHERAL BLOOD; PERIPHERAL BLOOD LEUKOCYTE; PEYER PATCH; PROSTATE; RECTUM; SALIVA; SALIVARY GLAND; SKIN; SKIN; SMALL INTESTINE; SPLEEN; STOMACH; THYROID; TRACHEA	adrenal gland - glandular cells; appendix - glandular cells; caudate - neuronal cells; cerebellum - Purkinje cells; cerebral cortex - glial cells; cerebral cortex - neuronal cells; colon - glandular cells; duodenum - glandular cells; gallbladder - glandular cells; hippocampus - neuronal cells; lung - macrophages; ovary - follicle cells; placenta - trophoblastic cells; rectum - glandular cells; sa…
P10147	CCL3	astrocyte cell migration; calcium ion transport; calcium-mediated signaling; cell activation; cell-cell signaling; cellular calcium ion homeostasis; cellular response to interferon-gamma; cellular response to interleukin-1; cellular response to organic cyclic compound; cellular response to tumor necrosis factor; chemokine-mediated signaling pathway; chemotaxis; cytokine-mediated signaling pathway…	calcium-dependent protein kinase C activity; CCR1 chemokine receptor binding; CCR5 chemokine receptor binding; chemoattractant activity; chemokine activity; identical protein binding; kinase activity; phospholipase activator activity; protein kinase activity	cytoplasm; cytosol; extracellular region; extracellular space; intracellular	-	-
P16619	CCL3L1	cellular response to interferon-gamma; cellular response to interleukin-1; cellular response to tumor necrosis factor; chemokine-mediated signaling pathway; cytokine-mediated signaling pathway; G-protein coupled receptor signaling pathway; inflammatory response; lymphocyte chemotaxis; monocyte chemotaxis; negative regulation of cell proliferation; neutrophil chemotaxis; positive regulation of ERK…	CCR chemokine receptor binding; chemokine activity	extracellular region; extracellular space	-	-
P13236	CCL4	cell adhesion; cell-cell signaling; cellular response to interferon-gamma; cellular response to interleukin-1; cellular response to tumor necrosis factor; chemokine-mediated signaling pathway; cytokine-mediated signaling pathway; establishment or maintenance of cell polarity; G-protein coupled receptor signaling pathway; immune response; inflammatory response; monocyte chemotaxis; negative regula…	CCR1 chemokine receptor binding; CCR5 chemokine receptor binding; chemokine activity; cytokine activity; identical protein binding	extracellular region; extracellular space	-	adrenal gland - glandular cells; appendix - glandular cells; breast - adipocytes; breast - glandular cells; breast - myoepithelial cells; bronchus - respiratory epithelial cells; caudate - neuronal cells; cerebellum - Purkinje cells; cerebral cortex - neuronal cells; cerebral cortex - neuropil; cervix, uterine - glandular cells; colon - endothelial cells; colon - glandular cells; colon - peripher…
Q8NHW4	CCL4L1	cellular response to interferon-gamma; cellular response to interleukin-1; cellular response to tumor necrosis factor; chemokine-mediated signaling pathway; G-protein coupled receptor signaling pathway; inflammatory response; lymphocyte chemotaxis; monocyte chemotaxis; neutrophil chemotaxis; positive regulation of ERK1 and ERK2 cascade; positive regulation of GTPase activity	CCR chemokine receptor binding; chemokine activity	extracellular space	B-CELL	-
P13501	CCL5	activation of phospholipase D activity; calcium ion transport; cell-cell signaling; cellular calcium ion homeostasis; cellular response to fibroblast growth factor stimulus; cellular response to interferon-gamma; cellular response to interleukin-1; cellular response to organic cyclic compound; cellular response to tumor necrosis factor; chemokine-mediated signaling pathway; chemotaxis; cytokine-m…	CCR1 chemokine receptor binding; CCR4 chemokine receptor binding; CCR5 chemokine receptor binding; chemoattractant activity; chemokine activity; chemokine receptor antagonist activity; chemokine receptor binding; identical protein binding; phosphatidylinositol phospholipase C activity; phospholipase activator activity; protein homodimerization activity; protein kinase activity; protein self-assoc…	cytoplasm; extracellular region; extracellular space	MACROPHAGE; T-CELL	-
P80098	CCL7	cell-cell signaling; cellular calcium ion homeostasis; cellular response to ethanol; cellular response to interferon-gamma; cellular response to interleukin-1; cellular response to tumor necrosis factor; chemokine-mediated signaling pathway; chemotaxis; cytoskeleton organization; eosinophil chemotaxis; G-protein coupled receptor signaling pathway; inflammatory response; monocyte chemotaxis; neutr…	CCR1 chemokine receptor binding; CCR2 chemokine receptor binding; chemokine activity; heparin binding	cell; extracellular space	-	-
P80075	CCL8	antimicrobial humoral immune response mediated by antimicrobial peptide; calcium ion transport; cell-cell signaling; cellular calcium ion homeostasis; cellular response to interferon-gamma; cellular response to interleukin-1; cellular response to tumor necrosis factor; chemokine-mediated signaling pathway; chemotaxis; exocytosis; G-protein coupled receptor signaling pathway; inflammatory response…	CCR chemokine receptor binding; chemokine activity; heparin binding; phospholipase activator activity; protein kinase activity	cell; extracellular space	BLOOD; BRAIN; COLON; EAR; HEART; INTESTINE; LIVER; LUNG; MUSCLE; OVARY; PANCREAS; PERIPHERAL BLOOD; PLACENTA; PROSTATE; SKELETAL MUSCLE; SPINAL CORD; SPLEEN; THYMUS	-
O00622	CCN1	anatomical structure morphogenesis; apoptotic process involved in heart morphogenesis; atrial septum morphogenesis; atrioventricular valve morphogenesis; cell adhesion; cell proliferation; cell-cell signaling; cellular protein metabolic process; chemotaxis; chondroblast differentiation; chorio-allantoic fusion; extracellular matrix organization; intussusceptive angiogenesis; labyrinthine layer bl…	extracellular matrix binding; heparin binding; insulin-like growth factor binding; integrin binding	endoplasmic reticulum lumen; extracellular matrix	-	-
P29279	CCN2	aging; angiogenesis; cartilage condensation; cell adhesion; cell differentiation; cell migration; cell-cell signaling; cell-matrix adhesion; chondrocyte proliferation; cytosolic calcium ion transport; DNA biosynthetic process; epidermis development; extracellular matrix constituent secretion; fibroblast growth factor receptor signaling pathway; integrin-mediated signaling pathway; intracellular s…	fibronectin binding; growth factor activity; heparin binding; insulin-like growth factor binding; integrin binding; protein C-terminus binding	cell cortex; cis-Golgi network; cytosol; extracellular matrix; extracellular region; extracellular space; perinuclear region of cytoplasm; plasma membrane	BONE; BONE MARROW	adrenal gland - glandular cells; appendix - glandular cells; appendix - lymphoid tissue; bronchus - respiratory epithelial cells; caudate - neuronal cells; cerebral cortex - neuronal cells; cervix, uterine - glandular cells; cervix, uterine - squamous epithelial cells; duodenum - glandular cells; endometrium 1 - cells in endometrial stroma; endometrium 1 - glandular cells; endometrium 2 - cells i…
P24385	CCND1	canonical Wnt signaling pathway; cell division; cellular response to DNA damage stimulus; cytokine-mediated signaling pathway; endoplasmic reticulum unfolded protein response; fat cell differentiation; G1/S transition of mitotic cell cycle; lactation; Leydig cell differentiation; liver regeneration; mammary gland alveolus development; mammary gland epithelial cell proliferation; mitotic G1 DNA da…	cyclin-dependent protein serine/threonine kinase activity; cyclin-dependent protein serine/threonine kinase regulator activity; enzyme binding; histone deacetylase binding; proline-rich region binding; protein kinase binding; protein-containing complex binding; transcription corepressor activity; transcription factor binding	bicellular tight junction; cyclin-dependent protein kinase holoenzyme complex; cytosol; intracellular; membrane; nucleoplasm; nucleus; transcriptional repressor complex	-	-
P30279	CCND2	adult locomotory behavior; cell cycle; cell division; cellular response to X-ray; long-term memory; negative regulation of apoptotic process; positive regulation of cell proliferation; positive regulation of cyclin-dependent protein serine/threonine kinase activity; positive regulation of G1/S transition of mitotic cell cycle; positive regulation of protein phosphorylation	protein kinase binding	chromatin; cyclin D2-CDK4 complex; cyclin-dependent protein kinase holoenzyme complex; cytosol; nuclear membrane; nucleolus; nucleoplasm; nucleus	-	adrenal gland - glandular cells; appendix - glandular cells; cerebral cortex - neuronal cells; cerebral cortex - neuropil; cervix, uterine - squamous epithelial cells; colon - endothelial cells; colon - peripheral nerve/ganglion; duodenum - glandular cells; endometrium 1 - glandular cells; endometrium 2 - glandular cells; epididymis - glandular cells; esophagus - squamous epithelial cells; heart …
P30281	CCND3	cell cycle; cell division; negative regulation of transcription by RNA polymerase II; positive regulation of cyclin-dependent protein serine/threonine kinase activity; positive regulation of protein phosphorylation; regulation of cell proliferation; regulation of insulin receptor signaling pathway; signal transduction; T cell proliferation	cyclin-dependent protein serine/threonine kinase activity; protein kinase binding	cyclin-dependent protein kinase holoenzyme complex; cytoplasm; membrane; nucleoplasm	-	adrenal gland - glandular cells; appendix - glandular cells; appendix - lymphoid tissue; bone marrow - hematopoietic cells; cerebellum - cells in granular layer; cerebellum - cells in molecular layer; cerebellum - Purkinje cells; cerebral cortex - neuropil; colon - glandular cells; colon - peripheral nerve/ganglion; duodenum - glandular cells; gallbladder - glandular cells; lung - macrophages; ly…
P24864	CCNE1	androgen receptor signaling pathway; cell division; DNA replication initiation; G1/S transition of mitotic cell cycle; negative regulation of transcription by RNA polymerase II; positive regulation of transcription, DNA-templated; protein phosphorylation; regulation of cellular protein localization; regulation of transcription involved in G1/S transition of mitotic cell cycle; synapsis; telomere …	androgen receptor binding; cyclin-dependent protein serine/threonine kinase activity; cyclin-dependent protein serine/threonine kinase regulator activity; protein kinase binding; transcription coactivator activity	cyclin E1-CDK2 complex; cytosol; nucleoplasm; nucleus	PLACENTA; TESTIS	bone marrow - hematopoietic cells; bronchus - respiratory epithelial cells; caudate - glial cells; cerebellum - cells in granular layer; cerebellum - Purkinje cells; cerebral cortex - endothelial cells; colon - endothelial cells; duodenum - glandular cells; endometrium 2 - glandular cells; epididymis - glandular cells; fallopian tube - glandular cells; heart muscle - myocytes; kidney - cells in g…
P51679	CCR4	chemotaxis; G-protein coupled receptor signaling pathway; homeostasis of number of cells; immune response; inflammatory response; neuron migration; positive regulation of cytosolic calcium ion concentration; positive regulation of positive chemotaxis; response to antibiotic; response to bacterium; response to radiation; tolerance induction	C-C chemokine receptor activity; chemokine receptor activity	external side of plasma membrane; integral component of plasma membrane; neuronal cell body; plasma membrane	ARTERY; BASOPHIL; BLOOD; BRAIN; CORONARY ARTERY; ENDOTHELIAL CELL; LEUKOCYTE; LYMPH; LYMPHOCYTE; MACROPHAGE; MONOCYTE; NATURAL KILLER CELL; PERIPHERAL BLOOD; PERIPHERAL BLOOD LEUKOCYTE; PLATELET; SKIN; SPLEEN; T-CELL; T-CELL; THYMUS	bone marrow - hematopoietic cells; breast - glandular cells; breast - myoepithelial cells; bronchus - respiratory epithelial cells; caudate - glial cells; caudate - neuronal cells; cerebellum - Purkinje cells; colon - endothelial cells; duodenum - glandular cells; epididymis - glandular cells; esophagus - squamous epithelial cells; gallbladder - glandular cells; heart muscle - myocytes; hippocamp…
P51681	CCR5	calcium ion transport; calcium-mediated signaling; cell surface receptor signaling pathway; cell-cell signaling; cellular defense response; cellular response to lipopolysaccharide; chemotaxis; cytokine-mediated signaling pathway; dendritic cell chemotaxis; entry into host cell; fusion of virus membrane with host plasma membrane; G-protein coupled receptor signaling pathway; immune response; infla…	actin binding; C-C chemokine binding; C-C chemokine receptor activity; chemokine (C-C motif) ligand 5 binding; chemokine receptor activity; coreceptor activity; phosphatidylinositol phospholipase C activity; virus receptor activity	cell surface; cytoplasm; endosome; external side of plasma membrane; integral component of plasma membrane; plasma membrane	BLOOD; INTESTINE; LEUKOCYTE; LUNG; MYELOID; OVARY; PERIPHERAL BLOOD; SMALL INTESTINE; SPLEEN; T-CELL; THYMUS	-
P78371	CCT2	binding of sperm to zona pellucida; chaperone mediated protein folding independent of cofactor; chaperone-mediated protein complex assembly; neutrophil degranulation; positive regulation of establishment of protein localization to telomere; positive regulation of protein localization to Cajal body; positive regulation of telomerase activity; positive regulation of telomerase RNA localization to C…	ATP binding; protein binding involved in protein folding; ubiquitin protein ligase binding; unfolded protein binding	azurophil granule lumen; cell body; chaperonin-containing T-complex; cytosol; extracellular exosome; extracellular region; microtubule; myelin sheath; zona pellucida receptor complex	-	adrenal gland - glandular cells; appendix - glandular cells; appendix - lymphoid tissue; bone marrow - hematopoietic cells; breast - glandular cells; breast - myoepithelial cells; bronchus - respiratory epithelial cells; caudate - glial cells; caudate - neuronal cells; cerebellum - cells in granular layer; cerebellum - cells in molecular layer; cerebellum - Purkinje cells; cerebral cortex - glial…
P49368	CCT3	binding of sperm to zona pellucida; chaperone-mediated protein folding; de novo protein folding; pore complex assembly; positive regulation of establishment of protein localization to telomere; positive regulation of protein localization to Cajal body; positive regulation of telomerase RNA localization to Cajal body; positive regulation of telomere maintenance via telomerase; protein folding; pro…	ATP binding; RNA binding; unfolded protein binding	cell body; chaperonin-containing T-complex; cytoskeleton; cytosol; extracellular exosome; microtubule; myelin sheath; plasma membrane; zona pellucida receptor complex	-	adrenal gland - glandular cells; appendix - glandular cells; appendix - lymphoid tissue; bone marrow - hematopoietic cells; breast - adipocytes; breast - glandular cells; breast - myoepithelial cells; bronchus - respiratory epithelial cells; caudate - glial cells; caudate - neuronal cells; cerebellum - cells in granular layer; cerebellum - cells in molecular layer; cerebellum - Purkinje cells; ce…
P50991	CCT4	binding of sperm to zona pellucida; chaperone-mediated protein folding; de novo protein folding; positive regulation of establishment of protein localization to telomere; positive regulation of protein localization to Cajal body; positive regulation of telomerase activity; positive regulation of telomerase RNA localization to Cajal body; positive regulation of telomere maintenance via telomerase;…	ATP binding; protein binding involved in protein folding; RNA binding; unfolded protein binding	cell body; cell projection; centrosome; chaperonin-containing T-complex; cytosol; extracellular exosome; melanosome; microtubule; nucleoplasm; zona pellucida receptor complex	-	adrenal gland - glandular cells; breast - glandular cells; bronchus - respiratory epithelial cells; caudate - neuronal cells; cerebellum - cells in molecular layer; cerebellum - Purkinje cells; cerebral cortex - neuronal cells; cervix, uterine - glandular cells; colon - glandular cells; colon - peripheral nerve/ganglion; duodenum - glandular cells; endometrium 1 - glandular cells; endometrium 2 -…
P48643	CCT5	binding of sperm to zona pellucida; chaperone-mediated protein folding; de novo protein folding; positive regulation of establishment of protein localization to telomere; positive regulation of protein localization to Cajal body; positive regulation of telomerase RNA localization to Cajal body; positive regulation of telomere maintenance via telomerase; protein folding; protein stabilization; res…	ATP binding; beta-tubulin binding; G-protein beta-subunit binding; mRNA 3-UTR binding; mRNA 5-UTR binding; protein binding involved in protein folding; unfolded protein binding	cell body; centrosome; chaperonin-containing T-complex; cytosol; extracellular exosome; microtubule; myelin sheath; nucleolus; zona pellucida receptor complex	-	adrenal gland - glandular cells; appendix - glandular cells; appendix - lymphoid tissue; bone marrow - hematopoietic cells; breast - glandular cells; breast - myoepithelial cells; bronchus - respiratory epithelial cells; caudate - glial cells; caudate - neuronal cells; cerebellum - cells in granular layer; cerebellum - cells in molecular layer; cerebellum - Purkinje cells; cerebral cortex - glial…
P40227	CCT6A	chaperone-mediated protein folding; de novo protein folding; positive regulation of establishment of protein localization to telomere; positive regulation of protein localization to Cajal body; positive regulation of telomerase RNA localization to Cajal body; positive regulation of telomere maintenance via telomerase; protein folding; protein stabilization	ATP binding; RNA binding; unfolded protein binding; WD40-repeat domain binding	chaperonin-containing T-complex; cytoplasm; cytosol; extracellular exosome; microtubule	-	adrenal gland - glandular cells; appendix - glandular cells; appendix - lymphoid tissue; bone marrow - hematopoietic cells; breast - adipocytes; breast - glandular cells; breast - myoepithelial cells; bronchus - respiratory epithelial cells; caudate - neuronal cells; cerebellum - cells in granular layer; cerebellum - cells in molecular layer; cerebellum - Purkinje cells; cerebral cortex - endothe…
Q99832	CCT7	binding of sperm to zona pellucida; chaperone-mediated protein folding; de novo protein folding; positive regulation of establishment of protein localization to telomere; positive regulation of protein localization to Cajal body; positive regulation of telomerase RNA localization to Cajal body; positive regulation of telomere maintenance via telomerase; protein folding; protein stabilization; tox…	ATP binding; identical protein binding; protein binding involved in protein folding; unfolded protein binding	cell body; chaperonin-containing T-complex; cytoplasm; cytosol; extracellular exosome; microtubule; zona pellucida receptor complex	-	adrenal gland - glandular cells; appendix - glandular cells; appendix - lymphoid tissue; bone marrow - hematopoietic cells; breast - adipocytes; breast - glandular cells; breast - myoepithelial cells; bronchus - respiratory epithelial cells; caudate - glial cells; caudate - neuronal cells; cerebellum - cells in granular layer; cerebellum - cells in molecular layer; cerebellum - Purkinje cells; ce…
P50990	CCT8	binding of sperm to zona pellucida; chaperone-mediated protein folding; de novo protein folding; neutrophil degranulation; pore complex assembly; positive regulation of establishment of protein localization to telomere; positive regulation of protein localization to Cajal body; positive regulation of telomerase RNA localization to Cajal body; positive regulation of telomere maintenance via telome…	ATP binding; ATPase activity, coupled; cadherin binding; protein binding involved in protein folding; unfolded protein binding	azurophil granule lumen; cell body; centrosome; chaperonin-containing T-complex; cilium; cytoplasm; cytosol; extracellular exosome; extracellular region; ficolin-1-rich granule lumen; intermediate filament cytoskeleton; microtubule; nucleoplasm; secretory granule lumen; zona pellucida receptor complex	-	adrenal gland - glandular cells; appendix - glandular cells; appendix - lymphoid tissue; bone marrow - hematopoietic cells; breast - adipocytes; breast - glandular cells; breast - myoepithelial cells; bronchus - respiratory epithelial cells; caudate - glial cells; caudate - neuronal cells; cerebellum - cells in granular layer; cerebellum - cells in molecular layer; cerebellum - Purkinje cells; ce…
P08571	CD14	apoptotic process; apoptotic signaling pathway; cell surface receptor signaling pathway; cellular response to diacyl bacterial lipopeptide; cellular response to lipopolysaccharide; cellular response to lipoteichoic acid; cellular response to molecule of bacterial origin; cellular response to triacyl bacterial lipopeptide; I-kappaB kinase/NF-kappaB signaling; inflammatory response; innate immune r…	lipopeptide binding; lipopolysaccharide binding; lipoteichoic acid binding; opsonin receptor activity; peptidoglycan receptor activity	anchored component of external side of plasma membrane; endosome membrane; extracellular exosome; extracellular region; extracellular space; Golgi apparatus; lipopolysaccharide receptor complex; membrane raft; plasma membrane; secretory granule membrane	GRANULOCYTE; MACROPHAGE; MACROPHAGE; MONOCYTE	adrenal gland - glandular cells; appendix - lymphoid tissue; bone marrow - hematopoietic cells; cerebral cortex - endothelial cells; colon - endothelial cells; fallopian tube - glandular cells; lung - macrophages; lymph node - non-germinal center cells; salivary gland - glandular cells; skin 1 - fibroblasts; skin 1 - Langerhans; spleen - cells in red pulp; spleen - cells in white pulp; testis - c…
P48509	CD151	cell adhesion; cell surface receptor signaling pathway; hemidesmosome assembly; positive regulation of cell migration; positive regulation of endocytosis; T cell proliferation; wound healing, spreading of cells	integrin binding	basement membrane; cell surface; cytosol; focal adhesion; integral component of plasma membrane; membrane; plasma membrane	EPIDERMIS; ERYTHROCYTE; ERYTHROID CELL	adrenal gland - glandular cells; appendix - glandular cells; appendix - lymphoid tissue; bone marrow - hematopoietic cells; breast - glandular cells; breast - myoepithelial cells; bronchus - respiratory epithelial cells; cerebral cortex - endothelial cells; cervix, uterine - glandular cells; cervix, uterine - squamous epithelial cells; colon - endothelial cells; colon - glandular cells; colon - p…
P15391	CD19	B cell receptor signaling pathway; cell surface receptor signaling pathway; cellular defense response; positive regulation of protein kinase B signaling; positive regulation of release of sequestered calcium ion into cytosol; regulation of complement activation; regulation of immune response	phosphatidylinositol-4,5-bisphosphate 3-kinase activity	external side of plasma membrane; extracellular exosome; integral component of plasma membrane; plasma membrane; protein-containing complex	-	appendix - lymphoid tissue; bone marrow - hematopoietic cells; lymph node - germinal center cells; lymph node - non-germinal center cells; spleen - cells in red pulp; spleen - cells in white pulp; tonsil - germinal center cells; tonsil - non-germinal center cells
P06729	CD2	apoptotic process; cell surface receptor signaling pathway; cell-cell adhesion; heterotypic cell-cell adhesion; leukocyte migration; membrane raft polarization; natural killer cell activation; positive regulation of interferon-gamma secretion; positive regulation of interleukin-8 secretion; positive regulation of myeloid dendritic cell activation; positive regulation of tumor necrosis factor prod…	protein homodimerization activity; signaling receptor activity; signaling receptor binding	anchored component of plasma membrane; cell surface; cell-cell junction; cytoplasmic side of plasma membrane; external side of plasma membrane; extracellular region; integral component of plasma membrane; plasma membrane	-	appendix - lymphoid tissue; lymph node - germinal center cells; lymph node - non-germinal center cells; spleen - cells in red pulp; spleen - cells in white pulp; tonsil - germinal center cells; tonsil - non-germinal center cells
Q9NNX6	CD209	adaptive immune response; antigen processing and presentation; B cell adhesion; cell-cell recognition; endocytosis; heterophilic cell-cell adhesion via plasma membrane cell adhesion molecules; innate immune response; intracellular signal transduction; intracellular transport of virus; leukocyte cell-cell adhesion; modulation by virus of host morphology or physiology; peptide antigen transport; po…	carbohydrate binding; mannose binding; metal ion binding; peptide antigen binding; virion binding; virus receptor activity	cell surface; cytoplasm; external side of plasma membrane; extracellular region; host cell; integral component of membrane; membrane; plasma membrane	BLOOD; DENDRITIC CELL; EAR; ENDOTHELIAL CELL; MACROPHAGE; MONOCYTE; PERIPHERAL BLOOD; PLACENTA; PLACENTA	bone marrow - hematopoietic cells; lung - macrophages
P20963	CD247	adaptive immune response; Fc-gamma receptor signaling pathway involved in phagocytosis; interleukin-2 production; positive regulation of protein localization to cell surface; protein homotetramerization; protein homotrimerization; regulation of defense response to virus by virus; regulation of immune response; T cell receptor signaling pathway	identical protein binding; protein homodimerization activity; protein tyrosine kinase binding; transmembrane signaling receptor activity	alpha-beta T cell receptor complex; cytoplasm; integral component of membrane; plasma membrane; T cell receptor complex	BLOOD; EAR; LYMPH; LYMPHOID TISSUE; PERIPHERAL BLOOD	appendix - lymphoid tissue; bone marrow - hematopoietic cells; lung - pneumocytes; lymph node - germinal center cells; lymph node - non-germinal center cells; spleen - cells in red pulp; spleen - cells in white pulp; tonsil - germinal center cells; tonsil - non-germinal center cells
Q9NZQ7	CD274	cell surface receptor signaling pathway; immune response; negative regulation of activated T cell proliferation; negative regulation of CD8-positive, alpha-beta T cell activation; negative regulation of interferon-gamma production; negative regulation of interleukin-10 production; negative regulation of tumor necrosis factor superfamily cytokine production; positive regulation of activated CD8-po…	-	early endosome membrane; external side of plasma membrane; extracellular exosome; integral component of membrane; plasma membrane; recycling endosome membrane	B-CELL; EAR; HEART; KERATINOCYTE; KIDNEY; LIVER; LUNG; MONOCYTE; MUSCLE; PLACENTA; SPLEEN; THYMUS	appendix - lymphoid tissue; colon - peripheral nerve/ganglion; lung - macrophages; lymph node - non-germinal center cells; placenta - trophoblastic cells; spleen - cells in red pulp; spleen - cells in white pulp; tonsil - germinal center cells; tonsil - non-germinal center cells; tonsil - squamous epithelial cells
Q5ZPR3	CD276	cell proliferation; immune response; positive regulation of interferon-gamma biosynthetic process; positive regulation of T cell proliferation; regulation of immune response; T cell activation	signaling receptor binding	external side of plasma membrane; integral component of membrane	BLOOD; DENDRITIC CELL; GRANULOCYTE; LYMPH; LYMPHOCYTE; MONOCYTE; PLACENTA; TERM PLACENTA; TROPHOBLAST	adrenal gland - glandular cells; appendix - glandular cells; appendix - lymphoid tissue; bone marrow - hematopoietic cells; breast - adipocytes; breast - glandular cells; breast - myoepithelial cells; bronchus - respiratory epithelial cells; caudate - glial cells; caudate - neuronal cells; cerebellum - cells in granular layer; cerebral cortex - glial cells; cerebral cortex - neuropil; cervix, ute…
P10747	CD28	apoptotic signaling pathway; cell surface receptor signaling pathway; cytokine biosynthetic process; humoral immune response; negative regulation of apoptotic process; negative regulation of gene expression; negative thymic T cell selection; positive regulation of alpha-beta T cell proliferation; positive regulation of gene expression; positive regulation of inflammatory response to antigenic sti…	coreceptor activity; identical protein binding; phosphatidylinositol-4,5-bisphosphate 3-kinase activity; protease binding; protein kinase binding; SH3/SH2 adaptor activity	cell surface; cytosol; external side of plasma membrane; immunological synapse; integral component of plasma membrane; plasma membrane; protein complex involved in cell adhesion	B-CELL; PLASMA; T-CELL	appendix - lymphoid tissue; bone marrow - hematopoietic cells; lymph node - non-germinal center cells; spleen - cells in red pulp; tonsil - germinal center cells; tonsil - non-germinal center cells
Q9Y5K6	CD2AP	actin filament organization; cell cycle; cell division; cell-cell adhesion; negative regulation of small GTPase mediated signal transduction; negative regulation of transforming growth factor beta1 production; positive regulation of protein localization to nucleus; proteasome-mediated ubiquitin-dependent protein catabolic process; protein-containing complex assembly; regulation of actin cytoskele…	beta-catenin binding; cadherin binding; protein C-terminus binding; protein-containing complex binding; SH3 domain binding; structural constituent of cytoskeleton; vascular endothelial growth factor receptor binding	actin cytoskeleton; cell-cell junction; cytoplasm; endocytic vesicle; extracellular exosome; filamentous actin; perinuclear region of cytoplasm; plasma membrane; ruffle	-	adrenal gland - glandular cells; appendix - lymphoid tissue; bone marrow - hematopoietic cells; breast - glandular cells; breast - myoepithelial cells; bronchus - respiratory epithelial cells; cerebral cortex - endothelial cells; cervix, uterine - glandular cells; cervix, uterine - squamous epithelial cells; colon - endothelial cells; colon - glandular cells; colon - peripheral nerve/ganglion; du…
P16671	CD36	amyloid fibril formation; antigen processing and presentation of exogenous peptide antigen via MHC class I, TAP-dependent; apoptotic cell clearance; blood coagulation; cell adhesion; cellular response to amyloid-beta; cellular response to diacyl bacterial lipopeptide; cellular response to hydroperoxide; cellular response to lipopolysaccharide; cellular response to lipoteichoic acid; cellular resp…	amyloid-beta binding; high-density lipoprotein particle binding; lipid binding; lipoprotein particle binding; lipoteichoic acid receptor activity; low-density lipoprotein particle binding; low-density lipoprotein particle receptor activity; oxidised low-density lipoprotein particle receptor activity; scavenger receptor activity; thrombospondin receptor activity; Toll-like receptor binding; transf…	apical plasma membrane; brush border membrane; cell surface; endocytic vesicle membrane; external side of plasma membrane; extracellular space; Golgi apparatus; integral component of plasma membrane; intracellular; membrane; membrane raft; phagocytic vesicle; plasma membrane; platelet alpha granule membrane; receptor complex; specific granule membrane	-	bone marrow - hematopoietic cells; breast - adipocytes; colon - endothelial cells; colon - glandular cells; duodenum - glandular cells; epididymis - glandular cells; heart muscle - myocytes; skeletal muscle - myocytes; skin 1 - melanocytes; soft tissue 1 - adipocytes; soft tissue 2 - adipocytes
P04234	CD3D	adaptive immune response; cell surface receptor signaling pathway; membrane organization; positive regulation of transcription by RNA polymerase II; positive thymic T cell selection; protein homooligomerization; regulation of immune response; T cell differentiation; T cell receptor signaling pathway	protein heterodimerization activity; protein homodimerization activity; transcription coactivator activity; transmembrane signaling receptor activity	alpha-beta T cell receptor complex; clathrin-coated vesicle membrane; cytoplasm; integral component of membrane; plasma membrane; T cell receptor complex	LYMPH; LYMPHOCYTE	appendix - lymphoid tissue; bone marrow - hematopoietic cells; lymph node - germinal center cells; lymph node - non-germinal center cells; spleen - cells in red pulp; spleen - cells in white pulp; tonsil - germinal center cells; tonsil - non-germinal center cells
P07766	CD3E	adaptive immune response; apoptotic signaling pathway; cell surface receptor signaling pathway; cerebellum development; dendrite development; G-protein coupled receptor signaling pathway; negative regulation of gene expression; negative regulation of smoothened signaling pathway; negative thymic T cell selection; positive regulation of alpha-beta T cell proliferation; positive regulation of calci…	protein heterodimerization activity; protein homodimerization activity; protein kinase binding; receptor signaling complex scaffold activity; SH3 domain binding; T cell receptor binding; transmembrane signaling receptor activity	alpha-beta T cell receptor complex; cell body; cell-cell junction; dendritic spine; external side of plasma membrane; immunological synapse; integral component of plasma membrane; plasma membrane; T cell receptor complex	-	appendix - lymphoid tissue; bone marrow - hematopoietic cells; lymph node - non-germinal center cells; spleen - cells in red pulp; tonsil - non-germinal center cells
P09693	CD3G	adaptive immune response; cell surface receptor signaling pathway; establishment or maintenance of cell polarity; Fc-gamma receptor signaling pathway involved in phagocytosis; membrane organization; protein homooligomerization; protein transport; protein-containing complex assembly; regulation of immune response; regulation of lymphocyte apoptotic process; T cell activation; T cell receptor signa…	protein heterodimerization activity; protein homodimerization activity; receptor signaling complex scaffold activity; T cell receptor binding; transmembrane signaling receptor activity	alpha-beta T cell receptor complex; clathrin-coated vesicle membrane; integral component of plasma membrane; plasma membrane; T cell receptor complex	-	appendix - lymphoid tissue; bone marrow - hematopoietic cells; lymph node - germinal center cells; lymph node - non-germinal center cells; spleen - cells in red pulp; tonsil - germinal center cells; tonsil - non-germinal center cells
P01730	CD4	adaptive immune response; cell adhesion; cell surface receptor signaling pathway; cellular response to granulocyte macrophage colony-stimulating factor stimulus; cytokine production; cytokine-mediated signaling pathway; defense response to Gram-negative bacterium; entry into host cell; enzyme linked receptor protein signaling pathway; fusion of virus membrane with host plasma membrane; helper T c…	coreceptor activity; enzyme binding; extracellular matrix structural constituent; identical protein binding; immunoglobulin binding; interleukin-16 binding; interleukin-16 receptor activity; MHC class II protein binding; protein homodimerization activity; protein kinase binding; protein tyrosine kinase binding; signaling receptor activity; transmembrane signaling receptor activity; virus receptor…	clathrin-coated vesicle membrane; early endosome; endoplasmic reticulum lumen; endoplasmic reticulum membrane; external side of plasma membrane; integral component of plasma membrane; membrane raft; plasma membrane; T cell receptor complex	CYTOTOXIC T-CELL; DENDRITIC CELL; MACROPHAGE; T-CELL	appendix - lymphoid tissue; bone marrow - hematopoietic cells; lymph node - non-germinal center cells; spleen - cells in red pulp; spleen - cells in white pulp; tonsil - germinal center cells; tonsil - non-germinal center cells
P25942	CD40	apoptotic signaling pathway; B cell proliferation; cellular calcium ion homeostasis; cellular response to erythropoietin; cellular response to interleukin-1; cellular response to lipopolysaccharide; cellular response to mechanical stimulus; defense response to protozoan; defense response to virus; immune response; immune response-regulating cell surface receptor signaling pathway; inflammatory re…	antigen binding; enzyme binding; protein domain specific binding; signaling receptor activity; tumor necrosis factor-activated receptor activity; ubiquitin protein ligase binding	CD40 receptor complex; cell surface; cytoplasm; external side of plasma membrane; extracellular exosome; integral component of plasma membrane; intracellular membrane-bounded organelle; neuronal cell body; plasma membrane; varicosity	B-CELL; CARCINOMA	appendix - lymphoid tissue; lung - macrophages; lymph node - germinal center cells; lymph node - non-germinal center cells; spleen - cells in red pulp; spleen - cells in white pulp; tonsil - germinal center cells; tonsil - non-germinal center cells
P29965	CD40LG	activation of JUN kinase activity; B cell differentiation; B cell proliferation; immunoglobulin secretion; inflammatory response; isotype switching; leukocyte cell-cell adhesion; negative regulation of apoptotic process; platelet activation; positive regulation of endothelial cell apoptotic process; positive regulation of interleukin-10 production; positive regulation of interleukin-12 production…	CD40 receptor binding; cytokine activity; tumor necrosis factor receptor binding	cell surface; external side of plasma membrane; extracellular space; integral component of membrane; integral component of plasma membrane; intracellular; plasma membrane	LYMPH; LYMPHOCYTE	bone marrow - hematopoietic cells; lymph node - non-germinal center cells; tonsil - non-germinal center cells
P16070	CD44	cartilage development; cell-cell adhesion; cell-matrix adhesion; cellular response to fibroblast growth factor stimulus; extracellular matrix disassembly; extracellular matrix organization; hyaluronan catabolic process; interferon-gamma-mediated signaling pathway; leukocyte migration; monocyte aggregation; negative regulation of apoptotic process; negative regulation of cysteine-type endopeptidas…	collagen binding; hyaluronic acid binding	apical plasma membrane; cell projection; cell surface; cytosol; extracellular exosome; focal adhesion; Golgi apparatus; integral component of plasma membrane; lamellipodium membrane; macrophage migration inhibitory factor receptor complex; microvillus; plasma membrane; secretory granule membrane	CARCINOMA; EPITHELIUM; NEUROBLASTOMA	appendix - glandular cells; appendix - lymphoid tissue; bone marrow - hematopoietic cells; breast - glandular cells; bronchus - respiratory epithelial cells; cerebral cortex - endothelial cells; cerebral cortex - neuronal cells; cerebral cortex - neuropil; cervix, uterine - glandular cells; cervix, uterine - squamous epithelial cells; colon - endothelial cells; colon - glandular cells; colon - pe…
P15529	CD46	adaptive immune response; complement activation, classical pathway; innate immune response; interleukin-10 production; negative regulation of gene expression; positive regulation of gene expression; positive regulation of interleukin-10 production; positive regulation of memory T cell differentiation; positive regulation of regulatory T cell differentiation; positive regulation of T cell prolifer…	cadherin binding; signaling receptor activity; virus receptor activity	cell surface; extracellular exosome; focal adhesion; inner acrosomal membrane; integral component of plasma membrane; plasma membrane	ERYTHROCYTE	adrenal gland - glandular cells; appendix - glandular cells; appendix - lymphoid tissue; bone marrow - hematopoietic cells; breast - glandular cells; breast - myoepithelial cells; bronchus - respiratory epithelial cells; cerebral cortex - endothelial cells; cervix, uterine - glandular cells; cervix, uterine - squamous epithelial cells; colon - endothelial cells; colon - glandular cells; duodenum …
Q08722	CD47	cell adhesion; extracellular matrix organization; integrin-mediated signaling pathway; leukocyte migration; neutrophil degranulation; opsonization; positive regulation of cell proliferation; positive regulation of cell-cell adhesion; positive regulation of inflammatory response; positive regulation of phagocytosis; positive regulation of T cell activation; response to bacterium	thrombospondin receptor activity	extracellular exosome; integral component of plasma membrane; plasma membrane; specific granule membrane; tertiary granule membrane	BRAIN	appendix - glandular cells; bone marrow - hematopoietic cells; breast - glandular cells; bronchus - respiratory epithelial cells; cerebellum - cells in granular layer; cerebral cortex - neuropil; cervix, uterine - glandular cells; cervix, uterine - squamous epithelial cells; colon - peripheral nerve/ganglion; endometrium 1 - glandular cells; endometrium 2 - glandular cells; epididymis - glandular…
P09326	CD48	defense response; leukocyte migration; regulation of adaptive immune response	antigen binding; signaling receptor activity	anchored component of membrane; extracellular exosome; intrinsic component of plasma membrane; membrane; membrane raft; plasma membrane	-	appendix - lymphoid tissue; bone marrow - hematopoietic cells; lymph node - germinal center cells; lymph node - non-germinal center cells; spleen - cells in white pulp; tonsil - non-germinal center cells; tonsil - squamous epithelial cells
P06127	CD5	apoptotic signaling pathway; cell proliferation; cell recognition; T cell costimulation	scavenger receptor activity; signaling receptor activity; transmembrane signaling receptor activity	external side of plasma membrane; integral component of plasma membrane; plasma membrane	-	appendix - lymphoid tissue; bone marrow - hematopoietic cells; lymph node - germinal center cells; lymph node - non-germinal center cells; spleen - cells in red pulp; spleen - cells in white pulp; tonsil - germinal center cells; tonsil - non-germinal center cells
P19397	CD53	cell surface receptor signaling pathway; neutrophil degranulation; positive regulation of myoblast fusion; signal transduction	-	cell surface; cell-cell junction; extracellular exosome; immunological synapse; integral component of plasma membrane; plasma membrane; specific granule membrane; tertiary granule membrane	B-CELL; MACROPHAGE; MONOCYTE; NEUTROPHIL; T-CELL; THYMOCYTE	adrenal gland - glandular cells; appendix - lymphoid tissue; bone marrow - hematopoietic cells; breast - adipocytes; bronchus - respiratory epithelial cells; caudate - glial cells; caudate - neuronal cells; cerebellum - cells in granular layer; cerebellum - Purkinje cells; cerebral cortex - glial cells; cerebral cortex - neuronal cells; cervix, uterine - glandular cells; cervix, uterine - squamou…
P08174	CD55	CD4-positive, alpha-beta T cell cytokine production; complement activation, classical pathway; ER to Golgi vesicle-mediated transport; innate immune response; negative regulation of complement activation; neutrophil degranulation; positive regulation of CD4-positive, alpha-beta T cell activation; positive regulation of CD4-positive, alpha-beta T cell proliferation; positive regulation of cytosoli…	lipid binding; virus receptor activity	anchored component of membrane; cell surface; endoplasmic reticulum-Golgi intermediate compartment membrane; extracellular exosome; extracellular region; ficolin-1-rich granule membrane; Golgi membrane; membrane raft; plasma membrane; secretory granule membrane; transport vesicle	PLASMA; PLASMA	adrenal gland - glandular cells; appendix - glandular cells; bone marrow - hematopoietic cells; bronchus - respiratory epithelial cells; cerebellum - Purkinje cells; cerebral cortex - neuropil; cervix, uterine - glandular cells; colon - endothelial cells; colon - glandular cells; colon - peripheral nerve/ganglion; duodenum - glandular cells; endometrium 1 - glandular cells; kidney - cells in tubu…
P13987	CD59	blood coagulation; cell activation; cell surface receptor signaling pathway; COPII vesicle coating; ER to Golgi vesicle-mediated transport; negative regulation of activation of membrane attack complex; neutrophil degranulation; regulation of complement activation	complement binding	anchored component of external side of plasma membrane; cell surface; endoplasmic reticulum membrane; endoplasmic reticulum-Golgi intermediate compartment membrane; ER to Golgi transport vesicle membrane; extracellular exosome; extracellular space; focal adhesion; Golgi membrane; membrane; plasma membrane; specific granule membrane; tertiary granule membrane; transport vesicle; vesicle	-	breast - glandular cells; breast - myoepithelial cells; bronchus - respiratory epithelial cells; caudate - glial cells; cerebellum - cells in granular layer; cerebral cortex - endothelial cells; cerebral cortex - neuropil; cervix, uterine - squamous epithelial cells; colon - endothelial cells; colon - peripheral nerve/ganglion; endometrium 1 - glandular cells; endometrium 2 - glandular cells; epi…
O43866	CD5L	apoptotic process; cellular defense response; immune system process; inflammatory response	scavenger receptor activity	blood microparticle; cytoplasm; extracellular region; extracellular space; membrane	BONE; FETAL LIVER; LIVER; LYMPH; LYMPH; LYMPH NODE; LYMPHOID TISSUE; SPLEEN; THYMUS	lung - macrophages; lymph node - germinal center cells; spleen - cells in red pulp
P30203	CD6	acute inflammatory response to antigenic stimulus; adaptive immune response; heterophilic cell-cell adhesion via plasma membrane cell adhesion molecules; immunological synapse formation; innate immune response; lipopolysaccharide-mediated signaling pathway; positive regulation of cytokine production involved in inflammatory response; positive regulation of T cell proliferation; response to lipopo…	identical protein binding; lipopolysaccharide binding; lipoteichoic acid binding; scavenger receptor activity	extracellular region; immunological synapse; integral component of plasma membrane; intrinsic component of plasma membrane	APPENDIX; B-CELL; BLOOD; BLOOD; BLOOD; BRAIN; LEUKOCYTE; LYMPH; LYMPH NODE; PERIPHERAL BLOOD; PERIPHERAL BLOOD; PERIPHERAL BLOOD LEUKOCYTE; PERIPHERAL BLOOD T-CELL; SERUM; SPLEEN; T-CELL; T-CELL; THYMOCYTE; THYMOCYTE; THYMUS	appendix - lymphoid tissue; bone marrow - hematopoietic cells; lymph node - germinal center cells; lymph node - non-germinal center cells; spleen - cells in red pulp; spleen - cells in white pulp; tonsil - germinal center cells; tonsil - non-germinal center cells
P08962	CD63	cell migration; cell-matrix adhesion; cellular protein localization; endosome to melanosome transport; neutrophil degranulation; pigment granule maturation; platelet degranulation; positive regulation of integrin-mediated signaling pathway; positive regulation of receptor internalization; protein transport; regulation of potassium ion transmembrane transport; regulation of vascular endothelial gr…	-	azurophil granule membrane; cell surface; endosome lumen; endosome membrane; extracellular exosome; extracellular space; integral component of plasma membrane; intrinsic component of plasma membrane; late endosome membrane; lysosomal membrane; melanosome; multivesicular body membrane; multivesicular body, internal vesicle; plasma membrane; platelet dense granule membrane	HEMATOPOIETIC; MACROPHAGE; MELANOMA; PLATELET	adrenal gland - glandular cells; appendix - glandular cells; bone marrow - hematopoietic cells; bronchus - respiratory epithelial cells; cervix, uterine - glandular cells; colon - endothelial cells; colon - glandular cells; colon - peripheral nerve/ganglion; duodenum - glandular cells; endometrium 2 - glandular cells; epididymis - glandular cells; gallbladder - glandular cells; heart muscle - myo…
P34810	CD68	cellular response to organic substance; neutrophil degranulation	-	azurophil granule membrane; endosome membrane; integral component of membrane; membrane; plasma membrane	BLOOD; ENDOTHELIAL CELL; FIBROBLAST; LYMPH; LYMPHOCYTE; MACROPHAGE; MONOCYTE	appendix - lymphoid tissue; bone marrow - hematopoietic cells; cerebral cortex - glial cells; lung - macrophages; lymph node - germinal center cells; lymph node - non-germinal center cells; spleen - cells in red pulp; spleen - cells in white pulp; tonsil - germinal center cells; tonsil - non-germinal center cells
P09564	CD7	adaptive immune response; immune response; T cell activation; transmembrane receptor protein tyrosine kinase signaling pathway	signaling receptor activity	integral component of membrane; membrane; plasma membrane	-	appendix - lymphoid tissue; bone marrow - hematopoietic cells; lymph node - non-germinal center cells; spleen - cells in red pulp; spleen - cells in white pulp; tonsil - germinal center cells; tonsil - non-germinal center cells
P21854	CD72	cell adhesion	carbohydrate binding; signaling receptor binding; transmembrane signaling receptor activity	integral component of plasma membrane; plasma membrane	B-CELL; PLASMA	appendix - lymphoid tissue; bone marrow - hematopoietic cells; lymph node - germinal center cells; lymph node - non-germinal center cells; spleen - cells in red pulp; spleen - cells in white pulp; tonsil - germinal center cells; tonsil - non-germinal center cells
P33681	CD80	cytokine-mediated signaling pathway; intracellular signal transduction; positive regulation of granulocyte macrophage colony-stimulating factor biosynthetic process; positive regulation of interleukin-2 biosynthetic process; positive regulation of peptidyl-tyrosine phosphorylation; positive regulation of protein kinase B signaling; positive regulation of signal transduction; positive regulation o…	coreceptor activity; phosphatidylinositol-4,5-bisphosphate 3-kinase activity; virus receptor activity	cell surface; integral component of membrane; intracellular; plasma membrane; protein complex involved in cell adhesion	B-CELL; DENDRITIC CELL; MACROPHAGE	bone marrow - hematopoietic cells; lymph node - germinal center cells; lymph node - non-germinal center cells; spleen - cells in red pulp; tonsil - non-germinal center cells
P60033	CD81	activation of MAPK activity; cell proliferation; cell surface receptor signaling pathway; cellular response to low-density lipoprotein particle stimulus; positive regulation of 1-phosphatidylinositol 4-kinase activity; positive regulation of B cell proliferation; positive regulation of cell proliferation; positive regulation of peptidyl-tyrosine phosphorylation; positive regulation of protein cat…	integrin binding; MHC class II protein complex binding; transferrin receptor binding; virus receptor activity	basolateral plasma membrane; extracellular exosome; focal adhesion; immunological synapse; integral component of plasma membrane; membrane; plasma membrane; vesicle	ECTODERM; LYMPH; MESENCHYMAL TUMOR; NEUROECTODERM	appendix - lymphoid tissue; bone marrow - hematopoietic cells; cerebral cortex - neuropil; endometrium 1 - cells in endometrial stroma; endometrium 2 - cells in endometrial stroma; heart muscle - myocytes; lymph node - germinal center cells; ovary - ovarian stroma cells; pancreas - exocrine glandular cells; pancreas - islets of Langerhans; placenta - decidual cells; seminal vesicle - glandular ce…
P27701	CD82	cell surface receptor signaling pathway	-	extracellular exosome; integral component of plasma membrane; plasma membrane	LYMPH	appendix - lymphoid tissue; breast - adipocytes; cerebral cortex - neuropil; cervix, uterine - glandular cells; endometrium 2 - cells in endometrial stroma; esophagus - squamous epithelial cells; lymph node - germinal center cells; lymph node - non-germinal center cells; pancreas - islets of Langerhans; placenta - decidual cells; salivary gland - glandular cells; skin 1 - fibroblasts; skin 2 - ep…
Q01151	CD83	defense response; humoral immune response; negative regulation of interleukin-4 production; positive regulation of CD4-positive, alpha-beta T cell differentiation; positive regulation of interleukin-10 production; positive regulation of interleukin-2 production; regulation of cytokine production; response to organic cyclic compound; signal transduction	-	external side of plasma membrane; integral component of plasma membrane; plasma membrane	LYMPH; LYMPHOCYTE	appendix - lymphoid tissue; bone marrow - hematopoietic cells; lung - macrophages; lymph node - germinal center cells; lymph node - non-germinal center cells; spleen - cells in red pulp; spleen - cells in white pulp; tonsil - germinal center cells; tonsil - non-germinal center cells
P42081	CD86	adaptive immune response; cytokine-mediated signaling pathway; immune response; positive regulation of cell proliferation; positive regulation of interleukin-2 biosynthetic process; positive regulation of interleukin-4 biosynthetic process; positive regulation of lymphotoxin A biosynthetic process; positive regulation of protein kinase B signaling; positive regulation of T-helper 2 cell different…	coreceptor activity; phosphatidylinositol-4,5-bisphosphate 3-kinase activity; signaling receptor activity; virus receptor activity	cell surface; extracellular exosome; integral component of membrane; plasma membrane	LYMPH; LYMPHOCYTE; MONOCYTE	-
P01732	CD8A	antigen processing and presentation; cell surface receptor signaling pathway; cytotoxic T cell differentiation; immune response; regulation of immune response; T cell activation; T cell mediated immunity; transmembrane receptor protein tyrosine kinase signaling pathway	coreceptor activity; MHC class I protein binding; protein kinase binding	external side of plasma membrane; extracellular region; integral component of plasma membrane; plasma membrane; plasma membrane raft; T cell receptor complex	DENDRITIC CELL; DENDRITIC CELL; INK; LYMPH; LYMPHOCYTE; MONOCYTE; NATURAL KILLER CELL; PLASMA; PLASMACYTOID DENDRITIC CELL; T-CELL; T-CELL; THYMUS	appendix - lymphoid tissue; bone marrow - hematopoietic cells; lung - macrophages; lymph node - germinal center cells; lymph node - non-germinal center cells; spleen - cells in red pulp; spleen - cells in white pulp; tonsil - germinal center cells; tonsil - non-germinal center cells
P21926	CD9	brain development; cell adhesion; cell surface receptor signaling pathway; cellular response to low-density lipoprotein particle stimulus; fusion of sperm to egg plasma membrane involved in single fertilization; negative regulation of cell proliferation; negative regulation of cellular component movement; negative regulation of platelet aggregation; oligodendrocyte development; paranodal junction…	integrin binding	apical plasma membrane; clathrin-coated endocytic vesicle membrane; endocytic vesicle membrane; external side of plasma membrane; extracellular exosome; extracellular space; extracellular vesicle; focal adhesion; integral component of plasma membrane; membrane; plasma membrane; platelet alpha granule membrane	HEMATOPOIETIC; PLATELET	adrenal gland - glandular cells; appendix - glandular cells; appendix - lymphoid tissue; bronchus - respiratory epithelial cells; caudate - glial cells; cerebral cortex - endothelial cells; cerebral cortex - glial cells; cerebral cortex - neuropil; cervix, uterine - glandular cells; cervix, uterine - squamous epithelial cells; colon - endothelial cells; colon - glandular cells; colon - peripheral…
Q9NPY3	CD93	cell-cell adhesion; macrophage activation; neutrophil degranulation; phagocytosis; viral process	calcium ion binding; carbohydrate binding; complement component C1q binding; signaling receptor activity	cell surface; ficolin-1-rich granule membrane; integral component of membrane; plasma membrane; secretory granule membrane; specific granule membrane; tertiary granule membrane	ENDOTHELIAL CELL; LYMPH; MONOCYTE; MYELOID; NEUTROPHIL; PLATELET	bone marrow - hematopoietic cells; cerebral cortex - endothelial cells; colon - endothelial cells; kidney - cells in glomeruli; lung - macrophages; spleen - cells in red pulp
Q12834	CDC20	anaphase-promoting complex-dependent catabolic process; cell division; mitotic sister chromatid cohesion; mitotic spindle assembly; positive regulation of cell proliferation; positive regulation of synapse maturation; positive regulation of synaptic plasticity; positive regulation of ubiquitin protein ligase activity; protein deubiquitination; protein ubiquitination; regulation of dendrite develo…	anaphase-promoting complex binding; enzyme binding; histone deacetylase binding; protein C-terminus binding; ubiquitin-protein transferase activator activity	centrosome; cytosol; nucleoplasm; nucleus; perinuclear region of cytoplasm; protein-containing complex; spindle; spindle pole	-	appendix - glandular cells; appendix - lymphoid tissue; bone marrow - hematopoietic cells; breast - glandular cells; cervix, uterine - squamous epithelial cells; colon - glandular cells; duodenum - glandular cells; endometrium 1 - glandular cells; endometrium 2 - glandular cells; esophagus - squamous epithelial cells; fallopian tube - glandular cells; kidney - cells in tubules; lymph node - germi…
Q9UJX2	CDC23	anaphase-promoting complex-dependent catabolic process; cell division; metaphase/anaphase transition of mitotic cell cycle; mitotic cell cycle; mitotic metaphase plate congression; protein K11-linked ubiquitination; regulation of exit from mitosis; regulation of mitotic metaphase/anaphase transition; ubiquitin-dependent protein catabolic process	ubiquitin-protein transferase activity	anaphase-promoting complex; cytosol; intracellular; nucleoplasm	-	adrenal gland - glandular cells; appendix - glandular cells; appendix - lymphoid tissue; bone marrow - hematopoietic cells; breast - adipocytes; breast - glandular cells; breast - myoepithelial cells; bronchus - respiratory epithelial cells; caudate - neuronal cells; cerebellum - Purkinje cells; cerebral cortex - endothelial cells; cerebral cortex - glial cells; cerebral cortex - neuronal cells; …
P30260	CDC27	anaphase-promoting complex-dependent catabolic process; cell proliferation; metaphase/anaphase transition of mitotic cell cycle; protein K11-linked ubiquitination	protein phosphatase binding	anaphase-promoting complex; centrosome; cytoplasm; cytosol; nucleoplasm; nucleus; spindle	-	adrenal gland - glandular cells; appendix - glandular cells; appendix - lymphoid tissue; bone marrow - hematopoietic cells; breast - adipocytes; breast - glandular cells; breast - myoepithelial cells; bronchus - respiratory epithelial cells; caudate - glial cells; caudate - neuronal cells; cerebellum - cells in granular layer; cerebellum - cells in molecular layer; cerebellum - Purkinje cells; ce…
Q9H3Q1	CDC42EP4	cellular response to interferon-gamma; positive regulation of actin filament polymerization; positive regulation of pseudopodium assembly; regulation of cell shape; Rho protein signal transduction	GTPase activator activity; GTP-Rho binding; RNA binding	actin cytoskeleton; cell-cell adherens junction; cytoplasm; endomembrane system; microtubule cytoskeleton; phagocytic vesicle; plasma membrane	EMBRYO	adrenal gland - glandular cells; appendix - glandular cells; appendix - lymphoid tissue; bone marrow - hematopoietic cells; breast - adipocytes; breast - glandular cells; breast - myoepithelial cells; bronchus - respiratory epithelial cells; caudate - glial cells; caudate - neuronal cells; cerebellum - cells in granular layer; cerebellum - cells in molecular layer; cerebellum - Purkinje cells; ce…
P12830	CDH1	adherens junction organization; cell-cell adhesion; cellular response to indole-3-methanol; cellular response to lithium ion; entry of bacterium into host cell; extracellular matrix organization; homophilic cell adhesion via plasma membrane adhesion molecules; negative regulation of cell-cell adhesion; neuron projection development; pituitary gland development; positive regulation of protein impo…	ankyrin binding; beta-catenin binding; cadherin binding; calcium ion binding; cell adhesion molecule binding; gamma-catenin binding; GTPase activating protein binding; identical protein binding	actin cytoskeleton; apical junction complex; catenin complex; cell junction; cell-cell adherens junction; cytoplasmic side of plasma membrane; endosome; extracellular exosome; extracellular region; flotillin complex; integral component of membrane; lamellipodium; lateral plasma membrane; perinuclear region of cytoplasm; plasma membrane; trans-Golgi network	-	appendix - glandular cells; breast - glandular cells; breast - myoepithelial cells; bronchus - respiratory epithelial cells; cervix, uterine - glandular cells; cervix, uterine - squamous epithelial cells; colon - glandular cells; duodenum - glandular cells; endometrium 1 - glandular cells; endometrium 2 - glandular cells; epididymis - glandular cells; esophagus - squamous epithelial cells; fallop…
P55290	CDH13	adherens junction organization; calcium-dependent cell-cell adhesion via plasma membrane cell adhesion molecules; endothelial cell migration; homophilic cell adhesion via plasma membrane adhesion molecules; keratinocyte proliferation; lamellipodium assembly; localization within membrane; low-density lipoprotein particle mediated signaling; mitotic cell cycle; negative regulation of cell adhesion;…	adiponectin binding; cadherin binding; calcium ion binding; lipoprotein particle binding; low-density lipoprotein particle binding; protein homodimerization activity	anchored component of membrane; caveola; collagen-containing extracellular matrix; cytoplasm; external side of plasma membrane; extracellular exosome; extracellular region; extracellular space; focal adhesion; neuron projection; perinuclear region of cytoplasm; plasma membrane	AMYGDALA; CEREBELLUM; CNS; EAR; HEART; HIPPOCAMPUS; SPINAL CORD; SUBSTANTIA NIGRA; THALAMUS	cervix, uterine - squamous epithelial cells; esophagus - squamous epithelial cells; heart muscle - myocytes; kidney - cells in glomeruli; skeletal muscle - myocytes; skin 1 - melanocytes; skin 2 - epidermal cells; smooth muscle - smooth muscle cells; vagina - squamous epithelial cells
P33151	CDH5	adherens junction organization; blood vessel maturation; cell-cell junction assembly; homophilic cell adhesion via plasma membrane adhesion molecules; negative regulation of cell proliferation; negative regulation of inflammatory response; positive regulation of angiogenesis; positive regulation of establishment of endothelial barrier; regulation of establishment of cell polarity; transforming gr…	beta-catenin binding; calcium ion binding; ion channel binding; protein phosphatase binding; signaling receptor binding	bicellular tight junction; cell junction; cell surface; cell-cell adherens junction; cell-cell junction; external side of plasma membrane; integral component of membrane; membrane; plasma membrane	BRAIN	adrenal gland - glandular cells; appendix - glandular cells; bone marrow - hematopoietic cells; breast - adipocytes; breast - glandular cells; breast - myoepithelial cells; bronchus - respiratory epithelial cells; caudate - neuronal cells; cerebellum - Purkinje cells; cerebral cortex - endothelial cells; cerebral cortex - glial cells; cerebral cortex - neuronal cells; cerebral cortex - neuropil; …
Q9HBB8	CDHR5	cell adhesion; cell differentiation; homophilic cell adhesion via plasma membrane adhesion molecules; intermicrovillar adhesion; regulation of microvillus length	beta-catenin binding; calcium ion binding; cell adhesion molecule binding	apical plasma membrane; brush border membrane; clathrin-coated pit; extracellular exosome; microvillus membrane; spanning component of plasma membrane	COLON; COLON; DUODENUM; FETAL LIVER; INTESTINE; INTESTINE; KIDNEY; KIDNEY; LIVER; LIVER; SMALL INTESTINE; SMALL INTESTINE	appendix - glandular cells; colon - glandular cells; duodenum - glandular cells; epididymis - glandular cells; gallbladder - glandular cells; kidney - cells in tubules; liver - hepatocytes; rectum - glandular cells; small intestine - glandular cells
O14735	CDIPT	CDP-diacylglycerol metabolic process; phosphatidylinositol biosynthetic process	alcohol binding; carbohydrate binding; CDP-diacylglycerol-inositol 3-phosphatidyltransferase activity; diacylglycerol binding; manganese ion binding	endoplasmic reticulum membrane; Golgi apparatus; Golgi membrane; integral component of membrane; membrane; plasma membrane	BRAIN; BRAIN; COLON; EAR; FETUS; HEART; INTESTINE; KIDNEY; KIDNEY; LEUKOCYTE; LIVER; LIVER; LUNG; LUNG; MUSCLE; OVARY; PANCREAS; PLACENTA; PLACENTA; PROSTATE; SMALL INTESTINE; SPLEEN; TESTIS; THYMUS	adrenal gland - glandular cells; breast - adipocytes; breast - glandular cells; breast - myoepithelial cells; bronchus - respiratory epithelial cells; caudate - glial cells; caudate - neuronal cells; cerebellum - cells in granular layer; cerebellum - cells in molecular layer; cerebellum - Purkinje cells; cerebral cortex - endothelial cells; cerebral cortex - glial cells; cerebral cortex - neurona…
P06493	CDK1	activation of MAPK activity; anaphase-promoting complex-dependent catabolic process; animal organ regeneration; apoptotic process; cell aging; cell division; cell migration; cell proliferation; cellular response to hydrogen peroxide; centrosome cycle; chromosome condensation; ciliary basal body-plasma membrane docking; DNA damage response, signal transduction by p53 class mediator resulting in ce…	ATP binding; chromatin binding; cyclin binding; cyclin-dependent protein kinase activity; cyclin-dependent protein serine/threonine kinase activity; histone kinase activity; Hsp70 protein binding; protein kinase activity; protein serine/threonine kinase activity; RNA polymerase II carboxy-terminal domain kinase activity; virus receptor activity	centrosome; cyclin B1-CDK1 complex; cyclin-dependent protein kinase holoenzyme complex; cytosol; endoplasmic reticulum membrane; extracellular exosome; membrane; midbody; mitochondrial matrix; mitochondrion; mitotic spindle; nuclear chromosome, telomeric region; nucleoplasm; nucleus; spindle microtubule	-	appendix - glandular cells; appendix - lymphoid tissue; bone marrow - hematopoietic cells; breast - glandular cells; cervix, uterine - glandular cells; cervix, uterine - squamous epithelial cells; colon - glandular cells; duodenum - glandular cells; endometrium 1 - cells in endometrial stroma; endometrium 1 - glandular cells; endometrium 2 - cells in endometrial stroma; epididymis - glandular cel…
P11802	CDK4	adipose tissue development; animal organ regeneration; cell division; cellular response to insulin stimulus; cellular response to interleukin-4; cellular response to ionomycin; cellular response to lipopolysaccharide; cellular response to phorbol 13-acetate 12-myristate; circadian rhythm; G1/S transition of mitotic cell cycle; lens development in camera-type eye; multicellular organism developmen…	ATP binding; cyclin binding; cyclin-dependent protein serine/threonine kinase activity; cyclin-dependent protein serine/threonine kinase regulator activity; protein-containing complex binding	bicellular tight junction; chromatin; cyclin D2-CDK4 complex; cyclin-dependent protein kinase holoenzyme complex; cytosol; nuclear membrane; nucleolus; nucleoplasm; nucleus; perinuclear region of cytoplasm; transcription factor complex	-	adrenal gland - glandular cells; appendix - glandular cells; appendix - lymphoid tissue; breast - glandular cells; breast - myoepithelial cells; bronchus - respiratory epithelial cells; cervix, uterine - squamous epithelial cells; duodenum - glandular cells; endometrium 1 - cells in endometrial stroma; endometrium 1 - glandular cells; endometrium 2 - cells in endometrial stroma; endometrium 2 - g…
Q96JB5	CDK5RAP3	apoptotic nuclear changes; brain development; cell proliferation; endoplasmic reticulum unfolded protein response; mitotic G2 DNA damage checkpoint; mitotic G2/M transition checkpoint; negative regulation of cellular protein catabolic process; negative regulation of MAP kinase activity; negative regulation of NF-kappaB transcription factor activity; negative regulation of protein kinase activity …	cyclin binding; MDM2/MDM4 family protein binding; mitogen-activated protein kinase binding; NF-kappaB binding; protein kinase binding; ubiquitin-like protein ligase binding	centrosome; cytoplasm; cytosol; endomembrane system; membrane; nucleolus; nucleus; protein-containing complex	BRAIN; EAR; HEART; KIDNEY; KIDNEY; LIVER; LIVER; LUNG; MUSCLE; MUSCLE; PANCREAS; PLACENTA; PLACENTA; SKELETAL MUSCLE; SKELETAL MUSCLE	adrenal gland - glandular cells; appendix - glandular cells; appendix - lymphoid tissue; bone marrow - hematopoietic cells; breast - glandular cells; breast - myoepithelial cells; bronchus - respiratory epithelial cells; caudate - glial cells; caudate - neuronal cells; cerebellum - cells in granular layer; cerebellum - cells in molecular layer; cerebellum - Purkinje cells; cerebral cortex - endot…
P50750	CDK9	cell proliferation; cellular response to cytokine stimulus; DNA repair; negative regulation of cell cycle arrest; negative regulation of mRNA polyadenylation; phosphorylation of RNA polymerase II C-terminal domain; positive regulation of cardiac muscle hypertrophy; positive regulation of histone H2B ubiquitination; positive regulation of histone phosphorylation; positive regulation of mRNA 3-UTR …	7SK snRNA binding; ATP binding; chromatin binding; cyclin binding; cyclin-dependent protein serine/threonine kinase activity; DNA binding; kinase activity; protein kinase activity; protein kinase binding; protein serine/threonine kinase activity; RNA polymerase II carboxy-terminal domain kinase activity; RNA polymerase II proximal promoter sequence-specific DNA binding; transcription coactivator …	chromosome; cyclin/CDK positive transcription elongation factor complex; cytoplasmic ribonucleoprotein granule; membrane; nucleoplasm; PML body; transcription elongation factor complex	-	adrenal gland - glandular cells; appendix - glandular cells; appendix - lymphoid tissue; bone marrow - hematopoietic cells; breast - adipocytes; breast - glandular cells; breast - myoepithelial cells; bronchus - respiratory epithelial cells; caudate - glial cells; caudate - neuronal cells; cerebellum - cells in granular layer; cerebellum - cells in molecular layer; cerebellum - Purkinje cells; ce…
P38936	CDKN1A	animal organ regeneration; cell cycle arrest; cellular response to amino acid starvation; cellular response to DNA damage stimulus; cellular response to extracellular stimulus; cellular response to gamma radiation; cellular response to heat; cellular response to ionizing radiation; cellular response to UV-B; cellular senescence; cytokine-mediated signaling pathway; DNA damage response, signal tra…	cyclin binding; cyclin-dependent protein kinase activating kinase activity; cyclin-dependent protein serine/threonine kinase activity; cyclin-dependent protein serine/threonine kinase inhibitor activity; metal ion binding; protein kinase binding; protein kinase inhibitor activity; protein-containing complex binding; ubiquitin protein ligase binding	cyclin-dependent protein kinase holoenzyme complex; cytosol; nuclear body; nucleolus; nucleoplasm; nucleus; PCNA-p21 complex; perinuclear region of cytoplasm; protein-containing complex	BRAIN	adrenal gland - glandular cells; appendix - glandular cells; bone marrow - hematopoietic cells; breast - glandular cells; bronchus - respiratory epithelial cells; cervix, uterine - squamous epithelial cells; colon - glandular cells; duodenum - glandular cells; endometrium 2 - glandular cells; epididymis - glandular cells; esophagus - squamous epithelial cells; fallopian tube - glandular cells; ga…
P46527	CDKN1B	autophagic cell death; cell cycle arrest; cellular response to antibiotic; cellular response to lithium ion; cellular response to organic cyclic compound; DNA damage response, signal transduction by p53 class mediator resulting in cell cycle arrest; G1/S transition of mitotic cell cycle; inner ear development; mitotic cell cycle arrest; negative regulation of apoptotic process; negative regulatio…	chaperone binding; cyclin binding; cyclin-dependent protein serine/threonine kinase activity; cyclin-dependent protein serine/threonine kinase inhibitor activity; Hsp70 protein binding; protein kinase binding; protein kinase inhibitor activity; protein phosphatase binding; protein-containing complex binding; transforming growth factor beta receptor, cytoplasmic mediator activity	Cul4A-RING E3 ubiquitin ligase complex; cytoplasm; cytosol; endosome; intracellular membrane-bounded organelle; nucleoplasm; nucleus	KIDNEY; LIVER; MUSCLE; SKELETAL MUSCLE	adrenal gland - glandular cells; appendix - glandular cells; appendix - lymphoid tissue; bone marrow - hematopoietic cells; breast - adipocytes; breast - glandular cells; breast - myoepithelial cells; bronchus - respiratory epithelial cells; caudate - glial cells; caudate - neuronal cells; cerebellum - cells in granular layer; cerebellum - cells in molecular layer; cerebellum - Purkinje cells; ce…
Q8N726	CDKN2A	activation of cysteine-type endopeptidase activity involved in apoptotic process; amyloid fibril formation; apoptotic mitochondrial changes; autophagy of mitochondrion; cell cycle arrest; cellular senescence; mitochondrial depolarization; negative regulation of B cell proliferation; negative regulation of cell proliferation; negative regulation of immature T cell proliferation in thymus; negative…	disordered domain specific binding; DNA binding; MDM2/MDM4 family protein binding; p53 binding; SUMO transferase activity; transcription factor binding; ubiquitin ligase inhibitor activity; ubiquitin-protein transferase inhibitor activity	mitochondrion; nucleolus; nucleoplasm; nucleus; protein-containing complex	-	-
P42771	CDKN2A	cell cycle arrest; cellular senescence; G1/S transition of mitotic cell cycle; negative regulation of cell growth; negative regulation of cell proliferation; negative regulation of cell-matrix adhesion; negative regulation of cyclin-dependent protein serine/threonine kinase activity; negative regulation of cyclin-dependent protein serine/threonine kinase activity involved in G1/S transition of mi…	cyclin-dependent protein serine/threonine kinase inhibitor activity; NF-kappaB binding; protein kinase binding; RNA binding	cytoplasm; cytosol; nucleus; senescence-associated heterochromatin focus	BRAIN; MUSCLE; PANCREAS; SKELETAL MUSCLE	-
P42772	CDKN2B	cell cycle arrest; cellular response to extracellular stimulus; cellular response to nutrient; G2/M transition of mitotic cell cycle; megakaryocyte differentiation; mitotic cell cycle checkpoint; negative regulation of cell proliferation; negative regulation of cyclin-dependent protein serine/threonine kinase activity involved in G1/S transition of mitotic cell cycle; negative regulation of epith…	cyclin-dependent protein serine/threonine kinase inhibitor activity; protein kinase binding	cytoplasm; cytosol; nucleus	FIBROBLAST; KERATINOCYTE	-
Q92903	CDS1	CDP-diacylglycerol biosynthetic process; phosphatidylglycerol biosynthetic process; phosphatidylinositol biosynthetic process; phototransduction; signal transduction	diacylglycerol cholinephosphotransferase activity; phosphatidate cytidylyltransferase activity	endoplasmic reticulum; endoplasmic reticulum membrane; integral component of membrane	BRAIN; BRAIN; FETAL KIDNEY; INTESTINE; KIDNEY; LIVER; LUNG; OVARY; PLACENTA; PROSTATE; SMALL INTESTINE; TESTIS	adrenal gland - glandular cells; appendix - glandular cells; appendix - lymphoid tissue; bronchus - respiratory epithelial cells; caudate - neuronal cells; cerebellum - cells in granular layer; cerebellum - Purkinje cells; cerebral cortex - endothelial cells; cerebral cortex - neuronal cells; cerebral cortex - neuropil; cervix, uterine - glandular cells; colon - endothelial cells; colon - periphe…
P47902	CDX1	animal organ morphogenesis; anterior/posterior axis specification; bone morphogenesis; cell differentiation; positive regulation of transcription by RNA polymerase II; regulation of somitogenesis	methyl-CpG binding; RNA polymerase II distal enhancer sequence-specific DNA binding; RNA polymerase II transcription factor activity, sequence-specific DNA binding; transcription regulatory region DNA binding; transcriptional activator activity, RNA polymerase II distal enhancer sequence-specific DNA binding	nucleus	EPITHELIUM; INTESTINAL EPITHELIUM	appendix - glandular cells; colon - glandular cells; duodenum - glandular cells; rectum - glandular cells; small intestine - glandular cells
Q99626	CDX2	animal organ morphogenesis; anterior/posterior axis specification; blood vessel development; cell differentiation; endosome to lysosome transport; establishment or maintenance of epithelial cell apical/basal polarity; intestinal epithelial cell differentiation; labyrinthine layer development; negative regulation of transcription by RNA polymerase II; positive regulation of cell differentiation; p…	DNA binding transcription factor activity; methyl-CpG binding; RNA polymerase II distal enhancer sequence-specific DNA binding; RNA polymerase II transcription factor activity, sequence-specific DNA binding; transcription corepressor activity; transcriptional repressor activity, RNA polymerase II transcription regulatory region sequence-specific DNA binding	condensed nuclear chromosome; nucleoplasm; nucleus; transcriptional repressor complex	-	appendix - glandular cells; colon - glandular cells; duodenum - glandular cells; rectum - glandular cells; small intestine - glandular cells
Q9Y232	CDYL	negative regulation of peptidyl-lysine crotonylation; random inactivation of X chromosome; regulation of transcription, DNA-templated; spermatid development; spermatogenesis; transcription, DNA-templated	chromatin binding; crotonyl-CoA hydratase activity; methylated histone binding; protein binding, bridging; transcription corepressor activity	chromosome; nuclear speck; nucleus	-	adrenal gland - glandular cells; appendix - glandular cells; appendix - lymphoid tissue; bone marrow - hematopoietic cells; breast - adipocytes; breast - glandular cells; breast - myoepithelial cells; bronchus - respiratory epithelial cells; caudate - glial cells; cerebellum - cells in granular layer; cerebellum - cells in molecular layer; cerebellum - Purkinje cells; cerebral cortex - endothelia…
P49715	CEBPA	brown fat cell differentiation; cell maturation; cellular response to lithium ion; cellular response to organic cyclic compound; cellular response to tumor necrosis factor; cholesterol metabolic process; cytokine-mediated signaling pathway; embryonic placenta development; fat cell differentiation; generation of precursor metabolites and energy; glucose homeostasis; granulocyte differentiation; in…	DNA binding; DNA binding transcription factor activity; kinase binding; protein homodimerization activity; RNA polymerase I regulatory region DNA binding; RNA polymerase II proximal promoter sequence-specific DNA binding; RNA polymerase II transcription factor activity, sequence-specific DNA binding; transcription coactivator activity; transcription factor activity, RNA polymerase II distal enhan…	intracellular membrane-bounded organelle; nucleolus; nucleoplasm; nucleus; RNA polymerase II transcription factor complex	-	bone marrow - hematopoietic cells; bronchus - respiratory epithelial cells; caudate - neuronal cells; cerebellum - cells in molecular layer; cerebral cortex - neuronal cells; cervix, uterine - squamous epithelial cells; endometrium 2 - glandular cells; esophagus - squamous epithelial cells; gallbladder - glandular cells; heart muscle - myocytes; hippocampus - neuronal cells; kidney - cells in tub…
P17676	CEBPB	acute-phase response; brown fat cell differentiation; cellular response to amino acid stimulus; cellular response to interleukin-1; cellular response to lipopolysaccharide; cellular response to organic cyclic compound; defense response to bacterium; embryonic placenta development; granuloma formation; hepatocyte proliferation; immune response; inflammatory response; intrinsic apoptotic signaling …	chromatin binding; DNA binding; DNA binding transcription factor activity; glucocorticoid receptor binding; histone acetyltransferase binding; histone deacetylase binding; kinase binding; protein heterodimerization activity; protein homodimerization activity; RNA polymerase II core promoter sequence-specific DNA binding; RNA polymerase II proximal promoter sequence-specific DNA binding; RNA polym…	CHOP-C/EBP complex; condensed chromosome, centromeric region; cytoplasm; nuclear chromatin; nuclear matrix; nucleoplasm; nucleus	KIDNEY; LUNG; SPLEEN	adrenal gland - glandular cells; appendix - glandular cells; appendix - lymphoid tissue; bone marrow - hematopoietic cells; breast - adipocytes; breast - glandular cells; breast - myoepithelial cells; bronchus - respiratory epithelial cells; caudate - glial cells; cerebellum - cells in granular layer; cerebellum - cells in molecular layer; cerebral cortex - endothelial cells; cerebral cortex - gl…
P49716	CEBPD	cytokine-mediated signaling pathway; transcription by RNA polymerase II	RNA polymerase II proximal promoter sequence-specific DNA binding; RNA polymerase II transcription factor activity, sequence-specific DNA binding; transcriptional activator activity, RNA polymerase II proximal promoter sequence-specific DNA binding	nucleoplasm	-	-
Q03701	CEBPZ	positive regulation of transcription by RNA polymerase II; transcription by RNA polymerase II	DNA binding; RNA binding; RNA polymerase II proximal promoter sequence-specific DNA binding; RNA polymerase II transcription factor activity, sequence-specific DNA binding; transcriptional activator activity, RNA polymerase II proximal promoter sequence-specific DNA binding	nucleus	-	-
O95319	CELF2	mRNA splice site selection; regulation of heart contraction; RNA processing	pre-mRNA binding; RNA binding	cytoplasm; nucleus	BRAIN; BRAIN; EAR; EAR; FRONTAL CORTEX; HEART; HEART; KIDNEY; KIDNEY; LIVER; LUNG; LUNG; LUNG; MUSCLE; MUSCLE; PANCREAS; PANCREAS; PLACENTA; SKELETAL MUSCLE; SKELETAL MUSCLE	appendix - lymphoid tissue; bone marrow - hematopoietic cells; caudate - glial cells; caudate - neuronal cells; cerebellum - cells in granular layer; cerebellum - cells in molecular layer; cerebellum - Purkinje cells; cerebral cortex - glial cells; cerebral cortex - neuronal cells; hippocampus - glial cells; hippocampus - neuronal cells; lung - macrophages; lung - pneumocytes; lymph node - germin…
[truncated: 2,316 more rows]

## Sheet: S5
Table S5 - Summary of the sources of information found in the scientific literature supporting the predicted mechanisms for eltrombopag. Activation induced by Node A to Node B column indicates whether the first node of the interaction (Node A) activates (1) or inhibits (-1) the activity of the second node of the interaction (Node B).
[truncated: 26 more rows]

[truncated: 2 more sheets: S6, S7]
